# Supplementary material for: (E)-3-[4-(Di­fluoro­meth­oxy)-3-hy­droxy­phen­yl]-1-phenyl­prop-2-en-1-one
Source: Acta Crystallogr Sect E Struct Rep Online. 2013 Apr 30;69(Pt 5):o812. doi: 10.1107/S1600536813011288 (PMC3648329; doi:10.1107/S1600536813011288)
Supplement: Supplementary file 1 [file e-69-0o812-sup1.cif]

##############################################################################
#                                                                            #
# This CIF contains the data in a paper accepted for publication in          #
# Acta Crystallographica Section E. It conforms to the requirements of       #
# Notes for Authors for Acta Crystallographica Section E, and has been       #
# peer reviewed under the auspices of the IUCr Commission on Journals.       #
#                                                                            #
# Full details of the Crystallographic Information File format               #
# are given in the paper "The Crystallographic Information File (CIF):       #
# a New Standard Archive File for Crystallography" by S. R. Hall, F. H.      #
# Allen and I. D. Brown [Acta Cryst. (1991), A47, 655-685].                  #
#                                                                            #
# The current version of the core CIF dictionary is obtainable from          #
# ftp://ftp.iucr.org/pub/cif_core.dic.                                       #
#                                                                            #
# Software is freely available for graphical display of the structure(s)     #
# in this CIF. For information consult the CIF software page                 #
# http://www.iucr.org/resources/cif/software.                                #
#                                                                            #
# This file may be used for bona fide research purposes within the           #
# scientific community so long as proper attribution is given to the journal # 
# article from which it was obtained.                                        #
#                                                                            #
##############################################################################
data_global
_audit_creation_method     SHELXL-97
_journal_date_recd_electronic     2013-04-05
_journal_date_accepted     2013-04-25
_journal_name_full     'Acta Crystallographica, Section E'
_journal_year     2013
_journal_volume     69
_journal_issue      5
_journal_page_first     o812
_journal_page_last     o812
_journal_paper_category     QO
_journal_paper_doi     10.1107/S1600536813011288
_journal_coeditor_code     SU2584
_publ_contact_author_name     'Devadasan Velmurugan'
_publ_contact_author_address
;  CAS in Crystallography and Biophysics
   University of madras
   Maraimalai campus(guindy campus)
   Chennai 600 025
   India
;
_publ_contact_author_email     'shirai2011@gmail.com'
_publ_contact_author_fax     '044 091 2499 3057'
_publ_contact_author_phone     '044 091 24484170'
_publ_section_title
;
(<i>E</i>)-3-[4-(Difluoromethoxy)-3-hydroxyphenyl]-1-phenylprop-2-en-1-one
;
loop_
    _publ_author_name
    _publ_author_address
    'Thothadri Srinivasan'
;
    Centre of Advanced Study in Crystallography and Biophysics
    University of Madras
    Guindy Campus
    Chennai 600 025
    India
;
    'Govindaraj Senthilkumar'
;
    Department of Chemistry
    Annamalai University
    Annamalainagar 608 002
    Tamilnadu
    India
;
    'Kaliaperumal Neelakandan'
;
    Department of Chemistry
    Annamalai University
    Annamalainagar 608 002
    Tamilnadu
    India
;
    'Haridoss Manikandan'
;
   Department of Chemistry
   Annamalai University
   Annamalainagar 608 002
   Tamilnadu
   India
;
    'Devadasan Velmurugan'
;
    Centre of Advanced Study in Crystallography and Biophysics
    University of Madras
    Guindy Campus
    Chennai 600 025
    India
;
data_I
_audit_creation_method     SHELXL-97
_chemical_name_systematic
;
(<i>E</i>)-3-[4-(Difluoromethoxy)-3-hydroxyphenyl]-1-phenylprop-2-en-1-one
;
_chemical_name_common     ?
_chemical_formula_moiety     'C16 H12 F2 O3'
_chemical_formula_sum     'C16 H12 F2 O3'
_chemical_formula_iupac     'C16 H12 F2 O3'
_chemical_formula_weight     290.26
_chemical_melting_point     ?
_symmetry_cell_setting     monoclinic
_symmetry_space_group_name_H-M     'P 21/n'
_symmetry_space_group_name_Hall     '-P 2yn'
loop_
    _symmetry_equiv_pos_as_xyz
    'x, y, z'
    '-x+1/2, y+1/2, -z+1/2'
    '-x, -y, -z'
    'x-1/2, -y-1/2, z-1/2'
_cell_length_a     17.1880(11)
_cell_length_b     4.1124(3)
_cell_length_c     19.6699(13)
_cell_angle_alpha     90.00
_cell_angle_beta     106.289(4)
_cell_angle_gamma     90.00
_cell_volume     1334.54(16)
_cell_formula_units_Z     4
_cell_measurement_reflns_used     3328
_cell_measurement_theta_min     1.39
_cell_measurement_theta_max     28.33
_cell_measurement_temperature     293(2)
_exptl_crystal_description     Block
_exptl_crystal_colour     Colourless
_exptl_crystal_size_max     0.30
_exptl_crystal_size_mid     0.25
_exptl_crystal_size_min     0.20
_exptl_crystal_density_diffrn     1.445
_exptl_crystal_density_meas     ?
_exptl_crystal_density_method     'not measured'
_exptl_crystal_F_000     600
_exptl_absorpt_coefficient_mu     0.117
_exptl_absorpt_correction_type     multi-scan
_exptl_absorpt_process_details     '(<i>SADABS</i>; Bruker, 2008)'
_exptl_absorpt_correction_T_min     0.9656
_exptl_absorpt_correction_T_max     0.9769
_exptl_special_details     ?
_diffrn_ambient_temperature     293(2)
_diffrn_radiation_type     MoK\a
_diffrn_radiation_wavelength     0.71073
_diffrn_radiation_source     'fine-focus sealed tube'
_diffrn_radiation_monochromator     graphite
_diffrn_measurement_device_type     'Bruker SMART APEXII area-detector'
_diffrn_measurement_method     '\w and \f scans'
_diffrn_detector_area_resol_mean     ?
_diffrn_reflns_number     12412
_diffrn_reflns_av_R_equivalents     0.0282
_diffrn_reflns_av_sigmaI/netI     0.0227
_diffrn_reflns_theta_min     1.39
_diffrn_reflns_theta_max     28.33
_diffrn_reflns_theta_full     28.33
_diffrn_measured_fraction_theta_max     0.997
_diffrn_measured_fraction_theta_full     0.997
_diffrn_reflns_limit_h_min     -22
_diffrn_reflns_limit_h_max     21
_diffrn_reflns_limit_k_min     -5
_diffrn_reflns_limit_k_max     5
_diffrn_reflns_limit_l_min     -26
_diffrn_reflns_limit_l_max     23
_diffrn_standards_number     ?
_diffrn_standards_interval_count     ?
_diffrn_standards_interval_time     ?
_diffrn_standards_decay_%     ?
_refine_special_details
;
#=========================================================================
# 8. Refinement Data
#=========================================================================
 Refinement of F^2^ against ALL reflections.  The weighted R-factor wR and
 goodness of fit S are based on F^2^, conventional R-factors R are based
 on F, with F set to zero for negative F^2^. The threshold expression of
 F^2^ > 2sigma(F^2^) is used only for calculating R-factors(gt) etc. and is
 not relevant to the choice of reflections for refinement.  R-factors based
 on F^2^ are statistically about twice as large as those based on F, and R-
 factors based on ALL data will be even larger.
;
_reflns_number_total     3328
_reflns_number_gt     2456
_reflns_threshold_expression     I>2sigma(I)
_refine_ls_structure_factor_coef     Fsqd
_refine_ls_matrix_type     full
_refine_ls_R_factor_all     0.0588
_refine_ls_R_factor_gt     0.0413
_refine_ls_wR_factor_gt     0.1063
_refine_ls_wR_factor_ref     0.1204
_refine_ls_goodness_of_fit_ref     1.030
_refine_ls_restrained_S_all     1.030
_refine_ls_number_reflns     3328
_refine_ls_number_parameters     191
_refine_ls_number_restraints     0
_refine_ls_hydrogen_treatment     constr
_refine_ls_weighting_scheme     calc
_refine_ls_weighting_details
         'calc w=1/[\s^2^(Fo^2^)+(0.0528P)^2^+0.3218P] where P=(Fo^2^+2Fc^2^)/3'
_atom_sites_solution_hydrogens     geom
_atom_sites_solution_primary     direct
_atom_sites_solution_secondary     difmap
_refine_ls_shift/su_max     0.000
_refine_ls_shift/su_mean     0.000
_refine_diff_density_max     0.205
_refine_diff_density_min     -0.179
_refine_ls_extinction_method     none
_refine_ls_extinction_coef     ?
loop_
    _atom_type_symbol
    _atom_type_description
    _atom_type_scat_dispersion_real
    _atom_type_scat_dispersion_imag
    _atom_type_scat_source
    'C' 'C' 0.0033 0.0016
                         'International Tables Vol C Tables 4.2.6.8 and 6.1.1.4'
    'H' 'H' 0.0000 0.0000
                         'International Tables Vol C Tables 4.2.6.8 and 6.1.1.4'
    'O' 'O' 0.0106 0.0060
                         'International Tables Vol C Tables 4.2.6.8 and 6.1.1.4'
    'F' 'F' 0.0171 0.0103
                         'International Tables Vol C Tables 4.2.6.8 and 6.1.1.4'
_computing_data_collection     'APEX2 (Bruker, 2008)'
_computing_cell_refinement     'SAINT (Bruker, 2008)'
_computing_data_reduction     'SAINT (Bruker, 2008)'
_computing_structure_solution     'SHELXS97 (Sheldrick, 2008)'
_computing_structure_refinement     'SHELXL97 (Sheldrick, 2008)'
_computing_molecular_graphics     'ORTEP-3 for Windows (Farrugia, 2012)'
_computing_publication_material
                            'SHELXL97 (Sheldrick, 2008) and PLATON (Spek, 2009)'
loop_
    _atom_site_type_symbol
    _atom_site_label
    _atom_site_fract_x
    _atom_site_fract_y
    _atom_site_fract_z
    _atom_site_U_iso_or_equiv
    _atom_site_adp_type
    _atom_site_calc_flag
    _atom_site_refinement_flags
    _atom_site_occupancy
    _atom_site_symmetry_multiplicity
    _atom_site_disorder_assembly
    _atom_site_disorder_group
    C C1 0.58013(9) 0.9403(4) 0.34909(8) 0.0501(4) Uani d . 1 1 . .
    H H1 0.5553 0.7323 0.3305 0.060 Uiso calc R 1 1 . .
    C C2 0.57744(8) 1.0801(3) 0.23416(7) 0.0408(3) Uani d . 1 1 . .
    C C3 0.52043(8) 0.8962(3) 0.18585(7) 0.0406(3) Uani d . 1 1 . .
    C C4 0.53484(8) 0.8222(4) 0.12164(7) 0.0421(3) Uani d . 1 1 . .
    H H4 0.4969 0.7001 0.0885 0.051 Uiso calc R 1 1 . .
    C C5 0.60481(7) 0.9264(3) 0.10571(7) 0.0399(3) Uani d . 1 1 . .
    C C6 0.66097(8) 1.1133(4) 0.15554(7) 0.0459(3) Uani d . 1 1 . .
    H H6 0.7078 1.1872 0.1457 0.055 Uiso calc R 1 1 . .
    C C7 0.64685(9) 1.1882(4) 0.21944(8) 0.0478(3) Uani d . 1 1 . .
    H H7 0.6843 1.3120 0.2527 0.057 Uiso calc R 1 1 . .
    C C8 0.61704(8) 0.8271(4) 0.03816(7) 0.0443(3) Uani d . 1 1 . .
    H H8 0.5763 0.6990 0.0094 0.053 Uiso calc R 1 1 . .
    C C9 0.67854(8) 0.8960(4) 0.01260(7) 0.0471(3) Uani d . 1 1 . .
    H H9 0.7203 1.0275 0.0388 0.057 Uiso calc R 1 1 . .
    C C10 0.68243(8) 0.7696(4) -0.05624(7) 0.0434(3) Uani d . 1 1 . .
    C C11 0.75269(8) 0.8529(3) -0.08315(7) 0.0429(3) Uani d . 1 1 . .
    C C12 0.75121(10) 0.7547(4) -0.15079(8) 0.0587(4) Uani d . 1 1 . .
    H H12 0.7062 0.6441 -0.1785 0.070 Uiso calc R 1 1 . .
    C C13 0.81561(11) 0.8191(5) -0.17761(9) 0.0662(5) Uani d . 1 1 . .
    H H13 0.8143 0.7488 -0.2229 0.079 Uiso calc R 1 1 . .
    C C14 0.88160(10) 0.9868(5) -0.13757(10) 0.0655(5) Uani d . 1 1 . .
    H H14 0.9247 1.0326 -0.1560 0.079 Uiso calc R 1 1 . .
    C C15 0.88416(10) 1.0869(5) -0.07064(10) 0.0710(5) Uani d . 1 1 . .
    H H15 0.9291 1.1997 -0.0435 0.085 Uiso calc R 1 1 . .
    C C16 0.81987(9) 1.0202(4) -0.04329(8) 0.0576(4) Uani d . 1 1 . .
    H H16 0.8219 1.0885 0.0022 0.069 Uiso calc R 1 1 . .
    O O1 0.56344(6) 1.1715(2) 0.29861(5) 0.0490(3) Uani d . 1 1 . .
    O O2 0.45380(6) 0.7923(3) 0.20384(5) 0.0547(3) Uani d . 1 1 . .
    H H2 0.4253 0.6830 0.1715 0.082 Uiso calc R 1 1 . .
    O O3 0.62832(6) 0.5935(3) -0.09091(6) 0.0615(3) Uani d . 1 1 . .
    F F1 0.65995(7) 0.9098(4) 0.37665(6) 0.1057(5) Uani d . 1 1 . .
    F F2 0.55249(7) 1.0449(3) 0.40166(5) 0.0779(3) Uani d . 1 1 . .
loop_
    _atom_site_aniso_label
    _atom_site_aniso_U_11
    _atom_site_aniso_U_22
    _atom_site_aniso_U_33
    _atom_site_aniso_U_12
    _atom_site_aniso_U_13
    _atom_site_aniso_U_23
    C1 0.0568(8) 0.0515(8) 0.0449(7) 0.0069(7) 0.0190(6) -0.0019(6)
    C2 0.0461(7) 0.0362(7) 0.0401(6) 0.0061(6) 0.0120(5) -0.0010(5)
    C3 0.0368(6) 0.0450(7) 0.0406(6) 0.0024(6) 0.0120(5) 0.0022(6)
    C4 0.0366(6) 0.0507(8) 0.0384(6) -0.0055(6) 0.0097(5) -0.0029(6)
    C5 0.0374(6) 0.0424(7) 0.0404(6) 0.0006(5) 0.0116(5) 0.0038(5)
    C6 0.0398(7) 0.0487(8) 0.0508(8) -0.0063(6) 0.0153(6) 0.0009(6)
    C7 0.0480(7) 0.0440(8) 0.0486(7) -0.0067(6) 0.0090(6) -0.0057(6)
    C8 0.0409(7) 0.0521(8) 0.0406(7) -0.0057(6) 0.0124(5) 0.0000(6)
    C9 0.0429(7) 0.0560(9) 0.0441(7) -0.0083(6) 0.0150(6) -0.0016(6)
    C10 0.0395(7) 0.0498(8) 0.0419(7) -0.0032(6) 0.0128(5) 0.0042(6)
    C11 0.0420(7) 0.0457(8) 0.0436(7) 0.0005(6) 0.0165(5) 0.0058(6)
    C12 0.0577(9) 0.0730(11) 0.0498(8) -0.0128(8) 0.0224(7) -0.0035(8)
    C13 0.0730(11) 0.0793(12) 0.0581(9) -0.0036(10) 0.0377(8) 0.0019(9)
    C14 0.0554(9) 0.0719(11) 0.0814(12) 0.0000(8) 0.0394(9) 0.0111(10)
    C15 0.0479(9) 0.0908(14) 0.0791(12) -0.0185(9) 0.0258(8) -0.0072(10)
    C16 0.0483(8) 0.0727(11) 0.0551(8) -0.0111(8) 0.0200(7) -0.0068(8)
    O1 0.0638(6) 0.0415(5) 0.0433(5) 0.0093(5) 0.0178(4) -0.0050(4)
    O2 0.0452(5) 0.0768(8) 0.0471(5) -0.0116(5) 0.0214(4) -0.0088(5)
    O3 0.0530(6) 0.0835(8) 0.0511(6) -0.0251(6) 0.0199(5) -0.0131(6)
    F1 0.0658(7) 0.1779(15) 0.0725(7) 0.0482(8) 0.0180(5) 0.0333(8)
    F2 0.0913(8) 0.0979(8) 0.0562(6) 0.0185(6) 0.0402(5) -0.0023(5)
_geom_special_details
;
 All esds (except the esd in the dihedral angle between two l.s. planes)
 are estimated using the full covariance matrix.  The cell esds are taken
 into account individually in the estimation of esds in distances, angles
 and torsion angles; correlations between esds in cell parameters are only
 used when they are defined by crystal symmetry.  An approximate (isotropic)
 treatment of cell esds is used for estimating esds involving l.s. planes.
;
loop_
    _geom_bond_atom_site_label_1
    _geom_bond_atom_site_label_2
    _geom_bond_site_symmetry_2
    _geom_bond_distance
    _geom_bond_publ_flag
    C1 F2 . 1.3250(16) ?
    C1 F1 . 1.3322(18) ?
    C1 O1 . 1.3461(18) ?
    C1 H1 . 0.9800 ?
    C2 C7 . 1.378(2) ?
    C2 C3 . 1.3830(19) ?
    C2 O1 . 1.4063(16) ?
    C3 O2 . 1.3589(15) ?
    C3 C4 . 1.3873(18) ?
    C4 C5 . 1.3925(17) ?
    C4 H4 . 0.9300 ?
    C5 C6 . 1.3974(19) ?
    C5 C8 . 1.4605(18) ?
    C6 C7 . 1.380(2) ?
    C6 H6 . 0.9300 ?
    C7 H7 . 0.9300 ?
    C8 C9 . 1.3223(18) ?
    C8 H8 . 0.9300 ?
    C9 C10 . 1.4693(19) ?
    C9 H9 . 0.9300 ?
    C10 O3 . 1.2244(16) ?
    C10 C11 . 1.4880(17) ?
    C11 C16 . 1.383(2) ?
    C11 C12 . 1.384(2) ?
    C12 C13 . 1.379(2) ?
    C12 H12 . 0.9300 ?
    C13 C14 . 1.372(3) ?
    C13 H13 . 0.9300 ?
    C14 C15 . 1.368(3) ?
    C14 H14 . 0.9300 ?
    C15 C16 . 1.385(2) ?
    C15 H15 . 0.9300 ?
    C16 H16 . 0.9300 ?
    O2 H2 . 0.8200 ?
loop_
    _geom_angle_atom_site_label_1
    _geom_angle_atom_site_label_2
    _geom_angle_atom_site_label_3
    _geom_angle_site_symmetry_1
    _geom_angle_site_symmetry_3
    _geom_angle
    _geom_angle_publ_flag
    F2 C1 F1 . . 105.47(13) ?
    F2 C1 O1 . . 107.31(12) ?
    F1 C1 O1 . . 110.42(14) ?
    F2 C1 H1 . . 111.1 ?
    F1 C1 H1 . . 111.1 ?
    O1 C1 H1 . . 111.1 ?
    C7 C2 C3 . . 121.35(12) ?
    C7 C2 O1 . . 118.71(12) ?
    C3 C2 O1 . . 119.88(12) ?
    O2 C3 C2 . . 118.64(12) ?
    O2 C3 C4 . . 123.15(12) ?
    C2 C3 C4 . . 118.20(12) ?
    C3 C4 C5 . . 121.55(12) ?
    C3 C4 H4 . . 119.2 ?
    C5 C4 H4 . . 119.2 ?
    C4 C5 C6 . . 118.80(12) ?
    C4 C5 C8 . . 118.20(12) ?
    C6 C5 C8 . . 122.99(12) ?
    C7 C6 C5 . . 119.88(12) ?
    C7 C6 H6 . . 120.1 ?
    C5 C6 H6 . . 120.1 ?
    C2 C7 C6 . . 120.21(13) ?
    C2 C7 H7 . . 119.9 ?
    C6 C7 H7 . . 119.9 ?
    C9 C8 C5 . . 128.35(13) ?
    C9 C8 H8 . . 115.8 ?
    C5 C8 H8 . . 115.8 ?
    C8 C9 C10 . . 121.50(13) ?
    C8 C9 H9 . . 119.3 ?
    C10 C9 H9 . . 119.3 ?
    O3 C10 C9 . . 119.92(12) ?
    O3 C10 C11 . . 120.23(12) ?
    C9 C10 C11 . . 119.85(12) ?
    C16 C11 C12 . . 118.51(13) ?
    C16 C11 C10 . . 122.99(13) ?
    C12 C11 C10 . . 118.50(13) ?
    C13 C12 C11 . . 120.78(15) ?
    C13 C12 H12 . . 119.6 ?
    C11 C12 H12 . . 119.6 ?
    C14 C13 C12 . . 120.00(16) ?
    C14 C13 H13 . . 120.0 ?
    C12 C13 H13 . . 120.0 ?
    C15 C14 C13 . . 120.14(15) ?
    C15 C14 H14 . . 119.9 ?
    C13 C14 H14 . . 119.9 ?
    C14 C15 C16 . . 120.01(16) ?
    C14 C15 H15 . . 120.0 ?
    C16 C15 H15 . . 120.0 ?
    C11 C16 C15 . . 120.55(15) ?
    C11 C16 H16 . . 119.7 ?
    C15 C16 H16 . . 119.7 ?
    C1 O1 C2 . . 114.90(10) ?
    C3 O2 H2 . . 109.5 ?
loop_
    _geom_torsion_atom_site_label_1
    _geom_torsion_atom_site_label_2
    _geom_torsion_atom_site_label_3
    _geom_torsion_atom_site_label_4
    _geom_torsion_site_symmetry_1
    _geom_torsion_site_symmetry_2
    _geom_torsion_site_symmetry_3
    _geom_torsion_site_symmetry_4
    _geom_torsion
    _geom_torsion_publ_flag
    C7 C2 C3 O2 . . . . 178.98(13) ?
    O1 C2 C3 O2 . . . . -3.68(19) ?
    C7 C2 C3 C4 . . . . 0.0(2) ?
    O1 C2 C3 C4 . . . . 177.37(12) ?
    O2 C3 C4 C5 . . . . -178.42(13) ?
    C2 C3 C4 C5 . . . . 0.5(2) ?
    C3 C4 C5 C6 . . . . -0.8(2) ?
    C3 C4 C5 C8 . . . . 177.55(13) ?
    C4 C5 C6 C7 . . . . 0.7(2) ?
    C8 C5 C6 C7 . . . . -177.60(14) ?
    C3 C2 C7 C6 . . . . -0.2(2) ?
    O1 C2 C7 C6 . . . . -177.53(12) ?
    C5 C6 C7 C2 . . . . -0.2(2) ?
    C4 C5 C8 C9 . . . . -179.68(15) ?
    C6 C5 C8 C9 . . . . -1.4(3) ?
    C5 C8 C9 C10 . . . . 178.56(14) ?
    C8 C9 C10 O3 . . . . -0.8(2) ?
    C8 C9 C10 C11 . . . . 179.99(14) ?
    O3 C10 C11 C16 . . . . -172.66(15) ?
    C9 C10 C11 C16 . . . . 6.6(2) ?
    O3 C10 C11 C12 . . . . 6.5(2) ?
    C9 C10 C11 C12 . . . . -174.29(14) ?
    C16 C11 C12 C13 . . . . 0.7(3) ?
    C10 C11 C12 C13 . . . . -178.48(15) ?
    C11 C12 C13 C14 . . . . -1.1(3) ?
    C12 C13 C14 C15 . . . . 0.9(3) ?
    C13 C14 C15 C16 . . . . -0.3(3) ?
    C12 C11 C16 C15 . . . . -0.1(3) ?
    C10 C11 C16 C15 . . . . 179.00(16) ?
    C14 C15 C16 C11 . . . . -0.1(3) ?
    F2 C1 O1 C2 . . . . -170.69(12) ?
    F1 C1 O1 C2 . . . . 74.84(16) ?
    C7 C2 O1 C1 . . . . -101.79(16) ?
    C3 C2 O1 C1 . . . . 80.80(16) ?
loop_
    _geom_hbond_atom_site_label_D
    _geom_hbond_atom_site_label_H
    _geom_hbond_atom_site_label_A
    _geom_hbond_site_symmetry_A
    _geom_hbond_distance_DH
    _geom_hbond_distance_HA
    _geom_hbond_distance_DA
    _geom_hbond_angle_DHA
    O2 H2 O3 3_665 0.82 1.96 2.7722(16) 172
    C4 H4 O3 3_665 0.93 2.48 3.1940(19) 134
    C1 H1 O1 1_545 0.98 2.40 3.3022(19) 152
_iucr_refine_instructions_details
;
TITL RCH in P2(1)/n
CELL  0.71073  17.1880   4.1124  19.6699   90.000  106.289   90.000
ZERR     4.00   0.0011   0.0003   0.0013    0.000    0.004    0.000
LATT   1
SYMM  1/2 - X, 1/2 + Y, 1/2 - Z
SFAC  C    H    O    F
UNIT  64   48   12   8
MERG   2
FMAP   2
PLAN   20
BOND
L.S.   10
BOND $H
ACTA
CONF
SIZE 0.20 0.25 0.30
WGHT    0.052800    0.321800
FVAR       0.17034
C1    1    0.580134    0.940327    0.349086    11.00000    0.05679    0.05151 =
         0.04494   -0.00187    0.01895    0.00691
AFIX  13
H1    2    0.555298    0.732295    0.330483    11.00000   -1.20000
AFIX   0
C2    1    0.577439    1.080059    0.234162    11.00000    0.04610    0.03622 =
         0.04011   -0.00104    0.01203    0.00606
C3    1    0.520432    0.896194    0.185846    11.00000    0.03681    0.04504 =
         0.04060    0.00224    0.01199    0.00236
C4    1    0.534845    0.822162    0.121638    11.00000    0.03660    0.05075 =
         0.03840   -0.00288    0.00966   -0.00547
AFIX  43
H4    2    0.496889    0.700075    0.088451    11.00000   -1.20000
AFIX   0
C5    1    0.604807    0.926355    0.105710    11.00000    0.03742    0.04241 =
         0.04036    0.00382    0.01163    0.00057
C6    1    0.660965    1.113338    0.155536    11.00000    0.03981    0.04869 =
         0.05085    0.00089    0.01528   -0.00627
AFIX  43
H6    2    0.707766    1.187212    0.145651    11.00000   -1.20000
AFIX   0
C7    1    0.646848    1.188171    0.219439    11.00000    0.04797    0.04395 =
         0.04858   -0.00571    0.00899   -0.00670
AFIX  43
H7    2    0.684303    1.311970    0.252673    11.00000   -1.20000
AFIX   0
C8    1    0.617038    0.827138    0.038158    11.00000    0.04087    0.05210 =
         0.04064    0.00000    0.01242   -0.00572
AFIX  43
H8    2    0.576333    0.698993    0.009419    11.00000   -1.20000
AFIX   0
C9    1    0.678537    0.896047    0.012596    11.00000    0.04287    0.05604 =
         0.04414   -0.00158    0.01505   -0.00831
AFIX  43
H9    2    0.720270    1.027520    0.038782    11.00000   -1.20000
AFIX   0
C10   1    0.682435    0.769623   -0.056236    11.00000    0.03955    0.04980 =
         0.04187    0.00419    0.01285   -0.00317
C11   1    0.752688    0.852853   -0.083148    11.00000    0.04198    0.04575 =
         0.04364    0.00580    0.01646    0.00053
C12   1    0.751208    0.754739   -0.150786    11.00000    0.05765    0.07297 =
         0.04983   -0.00345    0.02244   -0.01277
AFIX  43
H12   2    0.706246    0.644087   -0.178483    11.00000   -1.20000
AFIX   0
C13   1    0.815610    0.819085   -0.177614    11.00000    0.07297    0.07926 =
         0.05812    0.00193    0.03769   -0.00359
AFIX  43
H13   2    0.814304    0.748762   -0.222856    11.00000   -1.20000
AFIX   0
C14   1    0.881598    0.986815   -0.137569    11.00000    0.05536    0.07190 =
         0.08138    0.01113    0.03935   -0.00004
AFIX  43
H14   2    0.924686    1.032606   -0.155951    11.00000   -1.20000
AFIX   0
C15   1    0.884162    1.086893   -0.070641    11.00000    0.04788    0.09084 =
         0.07910   -0.00722    0.02575   -0.01850
AFIX  43
H15   2    0.929071    1.199715   -0.043503    11.00000   -1.20000
AFIX   0
C16   1    0.819871    1.020193   -0.043291    11.00000    0.04826    0.07271 =
         0.05515   -0.00682    0.01996   -0.01108
AFIX  43
H16   2    0.821894    1.088486    0.002246    11.00000   -1.20000
AFIX   0
O1    3    0.563436    1.171489    0.298612    11.00000    0.06381    0.04145 =
         0.04335   -0.00504    0.01777    0.00931
O2    3    0.453801    0.792324    0.203838    11.00000    0.04525    0.07680 =
         0.04712   -0.00884    0.02137   -0.01164
AFIX 147
H2    2    0.425321    0.682971    0.171469    11.00000   -1.50000
AFIX   0
O3    3    0.628320    0.593469   -0.090911    11.00000    0.05296    0.08349 =
         0.05115   -0.01306    0.01992   -0.02514
F1    4    0.659954    0.909790    0.376650    11.00000    0.06578    0.17791 =
         0.07252    0.03329    0.01797    0.04816
F2    4    0.552486    1.044893    0.401658    11.00000    0.09125    0.09792 =
         0.05624   -0.00228    0.04016    0.01852
HKLF 4
REM  RCH in P2(1)/n
REM R1 =  0.0413 for   2456 Fo > 4sig(Fo)  and  0.0588 for all   3328 data
REM    191 parameters refined using      0 restraints
END
WGHT      0.0524      0.3211
REM Highest difference peak  0.205,  deepest hole -0.179,  1-sigma level  0.036
Q1    1   0.6305  0.7976  0.3599  11.00000  0.05    0.20
Q2    1   0.5608  0.9050  0.2205  11.00000  0.05    0.20
Q3    1   0.6187  1.0959  0.1221  11.00000  0.05    0.19
Q4    1   0.5411  1.0657  0.2021  11.00000  0.05    0.18
Q5    1   0.6563  1.1261  0.3737  11.00000  0.05    0.17
Q6    1   0.6199  1.0218  0.2329  11.00000  0.05    0.16
Q7    1   0.7241  0.8055 -0.0677  11.00000  0.05    0.15
Q8    1   0.5192  0.9172  0.1490  11.00000  0.05    0.15
Q9    1   0.7743  1.0212 -0.0752  11.00000  0.05    0.15
Q10   1   0.7952  0.8159 -0.0500  11.00000  0.05    0.14
Q11   1   0.6423  0.9292  0.1341  11.00000  0.05    0.14
Q12   1   0.6179  0.8804  0.0763  11.00000  0.05    0.14
Q13   1   0.6344  0.7769 -0.0877  11.00000  0.05    0.14
Q14   1   0.6034  0.9435  0.0671  11.00000  0.05    0.13
Q15   1   0.7421  0.8975  0.0535  11.00000  0.05    0.13
Q16   1   0.5416  0.7951  0.1649  11.00000  0.05    0.12
Q17   1   0.6367  1.2133  0.1796  11.00000  0.05    0.12
Q18   1   0.6782  0.7966 -0.1952  11.00000  0.05    0.12
Q19   1   0.5599  0.9512  0.1032  11.00000  0.05    0.12
Q20   1   0.8614  0.7485 -0.1485  11.00000  0.05    0.12
;
