# Supplementary material for: (E)-3-[4-(Di­fluoro­meth­oxy)-3-hy­droxy­phen­yl]-1-phenyl­prop-2-en-1-one
Source: Acta Crystallogr Sect E Struct Rep Online. 2013 Apr 30;69(Pt 5):o812. doi: 10.1107/S1600536813011288 (PMC3648329; doi:10.1107/S1600536813011288)
Supplement: Supplementary file 2 [file e-69-0o812-Isup2.hkl]

#
# h,k,l, Fc-squared, Fo-squared, sigma(Fo-squared) and status flag
#
data_I
_shelx_title ' RCH in P2(1)/n'
_shelx_refln_list_code          4
_shelx_F_calc_maximum      191.02
_exptl_crystal_F_000       600.00
_reflns_d_resolution_high  0.7487
 
loop_
 _symmetry_equiv_pos_as_xyz
 'x, y, z'
 '-x+1/2, y+1/2, -z+1/2'
 '-x, -y, -z'
 'x-1/2, -y-1/2, z-1/2'
 
_cell_length_a    17.1880
_cell_length_b     4.1124
_cell_length_c    19.6699
_cell_angle_alpha  90.000
_cell_angle_beta  106.289
_cell_angle_gamma  90.000
 
_shelx_F_squared_multiplier     1.000
 
loop_
 _refln_index_h
 _refln_index_k
 _refln_index_l
 _refln_F_squared_calc
 _refln_F_squared_meas
 _refln_F_squared_sigma
 _refln_observed_status
   2   0   0      263.76      276.07      5.49 o
   4   0   0     6631.00     6608.43    126.57 o
   6   0   0       16.01       19.10      0.58 o
   8   0   0      853.72      783.48     12.72 o
  10   0   0     1278.01     1359.13     21.78 o
  12   0   0       22.45       23.00      1.16 o
  14   0   0      706.38      700.71     28.09 o
  16   0   0      170.56      182.00     10.34 o
  18   0   0        0.75        1.03      1.32 o
  20   0   0       17.28       16.89      1.95 o
  22   0   0       12.71       17.58      2.76 o
   1   1   0     7447.82     7179.52     80.24 o
   2   1   0      232.65      206.11      2.18 o
   3   1   0     1019.83      978.51     11.10 o
   4   1   0      467.11      468.75      6.16 o
   5   1   0       36.42       36.04      0.65 o
   6   1   0     1310.99     1276.75     20.68 o
   7   1   0      659.63      638.36      8.66 o
   8   1   0       17.23       17.15      0.62 o
   9   1   0     1607.89     1590.24     27.11 o
  10   1   0      402.14      372.67      5.78 o
  11   1   0       14.07       10.39      0.72 o
  12   1   0      761.43      763.26     12.54 o
  13   1   0      230.71      229.94      4.37 o
  14   1   0        0.00       -0.63      0.79 o
  15   1   0      109.88      102.67      2.62 o
  16   1   0        5.63        5.39      0.99 o
  17   1   0       31.40       27.12      1.40 o
  18   1   0       38.04       40.56      1.80 o
  19   1   0       14.27       14.22      1.28 o
  20   1   0        0.01        0.65      1.11 o
  21   1   0        4.63        3.14      1.54 o
   0   2   0       10.92        7.92      0.58 o
   1   2   0       15.23       21.99      0.74 o
   2   2   0       94.40      110.76      1.59 o
   3   2   0      934.80      968.79     10.35 o
   4   2   0      757.10      785.98      9.60 o
   5   2   0        5.44        3.94      0.39 o
   6   2   0        0.48        0.34      0.28 o
   7   2   0        0.00       -0.07      0.20 o
   8   2   0        0.83        1.38      0.30 o
   9   2   0       19.10       20.01      0.82 o
  10   2   0      191.61      171.89      3.43 o
  11   2   0      159.54      150.81      3.18 o
  12   2   0       17.32       20.33      1.29 o
  13   2   0      560.37      537.56      9.27 o
  14   2   0        4.24        3.21      0.84 o
  15   2   0        6.31        5.02      1.11 o
  16   2   0        8.90        9.70      1.71 o
  17   2   0        1.44        0.88      1.11 o
  18   2   0       18.77       23.35      2.25 o
  19   2   0        2.48        1.49      1.19 o
  20   2   0       16.42       18.95      2.31 o
   1   3   0      487.85      517.64      7.15 o
   2   3   0      202.72      188.97      2.99 o
   3   3   0       38.46       44.77      1.30 o
   4   3   0        0.01       -0.36      0.36 o
   5   3   0        0.34        0.45      0.36 o
   6   3   0       51.30       51.39      1.45 o
   7   3   0       37.89       37.52      1.44 o
   8   3   0        2.25        0.90      1.09 o
   9   3   0       53.24       55.33      2.25 o
  10   3   0       85.16       79.08      2.77 o
  11   3   0       37.50       39.63      2.44 o
  12   3   0       49.13       46.08      2.55 o
  13   3   0        4.17        2.48      1.32 o
  14   3   0        0.12       -0.17      1.22 o
  15   3   0        1.65        0.91      1.32 o
  16   3   0        0.16       -0.86      1.22 o
  17   3   0        0.25        0.52      1.46 o
  18   3   0        0.36        1.03      2.24 o
   0   4   0       67.35       66.36      4.14 o
   1   4   0        4.76        5.50      0.91 o
   2   4   0        6.56        6.46      1.05 o
   3   4   0       32.64       28.33      1.72 o
   4   4   0        2.20        0.11      1.08 o
   5   4   0        0.63        0.82      0.91 o
   6   4   0        0.01       -0.07      0.85 o
   7   4   0        0.02        0.00      1.22 o
   8   4   0        7.72        8.17      1.46 o
   9   4   0        1.43        2.57      1.32 o
  10   4   0        1.08        1.57      1.32 o
  11   4   0        4.50        4.90      1.57 o
  12   4   0        4.23        3.92      1.57 o
  13   4   0        0.94       -0.50      1.32 o
  14   4   0        0.31       -0.86      1.46 o
  15   4   0       13.21       14.85      2.19 o
   1   5   0        0.77       -0.52      1.90 o
   2   5   0       11.19       13.53      1.82 o
   3   5   0        0.61       -0.91      1.38 o
   4   5   0        3.61        3.27      1.90 o
   5   5   0        1.25        2.07      1.46 o
   6   5   0        0.00       -1.22      1.22 o
   7   5   0        0.29       -0.34      2.07 o
   8   5   0        0.11       -1.03      2.07 o
   9   5   0        0.00       -2.07      2.07 o
 -21   0   1        4.94        3.98      1.57 o
 -19   0   1        0.13       -1.03      1.08 o
 -17   0   1       36.77       36.70      2.44 o
 -15   0   1      559.57      541.18     21.71 o
 -13   0   1      122.82      125.40      3.34 o
 -11   0   1      513.21      506.49      8.53 o
  -9   0   1      184.09      202.73      4.38 o
  -7   0   1     4135.03     4200.98     79.94 o
  -5   0   1      418.66      358.55      5.98 o
  -3   0   1     8241.71     8013.66    129.92 o
  -1   0   1      555.63      585.31     13.24 o
   1   0   1        7.72       10.00      0.20 o
   3   0   1    11778.43    10985.22    196.59 o
   5   0   1        7.07        6.74      0.45 o
   7   0   1       86.82       87.60      2.21 o
   9   0   1      823.77      828.12     18.35 o
  11   0   1      418.04      419.90      8.82 o
  13   0   1      215.73      217.95      5.83 o
  15   0   1      843.03      830.55     21.37 o
  17   0   1        5.66        7.73      1.57 o
  19   0   1       18.66       24.40      2.19 o
  21   0   1        6.81        6.02      2.41 o
 -21   1   1       10.94        8.70      1.64 o
 -20   1   1        2.16        2.64      1.19 o
 -19   1   1        1.33        0.49      0.81 o
 -18   1   1       43.50       46.69      1.80 o
 -17   1   1       70.73       68.42      2.68 o
 -16   1   1       17.04       17.37      1.19 o
 -15   1   1       28.66       30.57      1.46 o
 -14   1   1      232.29      239.55      4.54 o
 -13   1   1      559.74      564.86      9.50 o
 -12   1   1       14.23        7.38      0.76 o
 -11   1   1      111.09      105.75      2.31 o
 -10   1   1      235.96      233.95      3.86 o
  -9   1   1        0.03       -0.32      0.59 o
  -8   1   1      422.70      458.51      6.21 o
  -7   1   1       70.53       66.47      1.21 o
  -6   1   1       60.04       48.84      1.11 o
  -5   1   1       47.06       54.36      0.86 o
  -4   1   1      280.61      281.60      3.37 o
  -3   1   1     1525.12     1470.24     13.84 o
  -2   1   1     7450.66     7453.56     72.74 o
  -1   1   1     1664.50     1734.43     25.26 o
   0   1   1     2553.92     2467.49     29.49 o
   1   1   1     4239.54     4138.97     54.31 o
   2   1   1    23494.55    21866.18    340.73 o
   3   1   1      831.64      833.36      9.64 o
   4   1   1      984.25      947.92     10.87 o
   5   1   1     1583.81     1635.84     28.23 o
   6   1   1       88.37       87.32      1.45 o
   7   1   1        9.94       13.86      0.59 o
   8   1   1        2.38        2.19      0.41 o
   9   1   1       25.49       35.23      1.09 o
  10   1   1      532.90      482.98      7.38 o
  11   1   1       26.86       25.82      1.11 o
  12   1   1        3.16        4.55      0.80 o
  13   1   1        6.24        8.58      0.85 o
  14   1   1      572.26      566.61      9.31 o
  15   1   1      582.26      572.75      9.48 o
  16   1   1        3.39        6.01      0.94 o
  17   1   1       23.07       22.09      1.40 o
  18   1   1        0.09       -0.18      0.87 o
  19   1   1        0.73       -0.87      0.87 o
  20   1   1       15.00       17.43      1.46 o
  21   1   1        0.19       -1.40      1.40 o
 -20   2   1        6.78        7.01      1.90 o
 -19   2   1        0.24       -1.05      1.05 o
 -18   2   1        8.28        7.24      1.71 o
 -17   2   1       25.40       25.58      2.19 o
 -16   2   1        7.08        7.12      1.19 o
 -15   2   1        1.13       -0.66      0.85 o
 -14   2   1        6.16        7.14      1.19 o
 -13   2   1      370.41      359.95      6.51 o
 -12   2   1      720.16      685.22     11.47 o
 -11   2   1       79.22       77.48      2.02 o
 -10   2   1       53.96       49.46      1.25 o
  -9   2   1        5.20        7.69      0.37 o
  -8   2   1      421.05      400.66      5.15 o
  -7   2   1      196.26      208.11      2.83 o
  -6   2   1        6.02        4.20      0.31 o
  -5   2   1      393.41      368.01      4.42 o
  -4   2   1      223.45      216.77      2.73 o
  -3   2   1        7.82        6.56      0.35 o
  -2   2   1       21.51       21.06      0.79 o
  -1   2   1      276.51      263.81      3.28 o
   0   2   1        9.13        9.72      0.45 o
   1   2   1     1652.40     1579.73     17.84 o
   2   2   1      596.93      628.71      7.34 o
   3   2   1      106.32      124.22      1.94 o
   4   2   1      187.06      179.08      2.35 o
   5   2   1      794.76      823.65     10.04 o
   6   2   1      355.53      386.04      5.42 o
   7   2   1       26.27       29.76      0.72 o
   8   2   1      138.56      131.73      1.94 o
   9   2   1      186.74      185.03      3.60 o
  10   2   1      131.29      123.36      2.69 o
  11   2   1        6.03        7.15      0.81 o
  12   2   1        5.66        4.55      0.81 o
  13   2   1        0.00       -1.03      1.14 o
  14   2   1      127.47      124.37      3.29 o
  15   2   1       32.31       37.83      1.77 o
  16   2   1       75.12       72.06      2.71 o
  17   2   1       13.12       16.60      1.57 o
  18   2   1        9.80        9.24      1.39 o
  19   2   1        4.53        1.15      1.19 o
  20   2   1        1.95        2.76      1.71 o
 -18   3   1        8.36        6.20      1.95 o
 -17   3   1        1.02       -1.03      1.32 o
 -16   3   1       12.41       14.79      2.06 o
 -15   3   1        0.53       -1.03      1.22 o
 -14   3   1        5.80        6.12      1.46 o
 -13   3   1        5.86        6.31      2.07 o
 -12   3   1        9.51       11.88      1.71 o
 -11   3   1        0.59        0.19      1.38 o
 -10   3   1       31.03       29.67      1.85 o
  -9   3   1        2.23        0.76      0.85 o
  -8   3   1       62.91       63.51      2.30 o
  -7   3   1       51.16       47.75      1.65 o
  -6   3   1        4.84        2.78      0.48 o
  -5   3   1        1.85        0.59      0.39 o
  -4   3   1       11.19       13.72      0.64 o
  -3   3   1       48.60       50.21      1.27 o
  -2   3   1       61.31       63.42      1.48 o
  -1   3   1        3.45        3.95      0.60 o
   0   3   1      231.74      247.05      3.75 o
   1   3   1       36.84       34.41      1.09 o
   2   3   1       91.85      100.53      2.14 o
   3   3   1       38.83       46.55      1.38 o
   4   3   1       55.83       57.32      1.24 o
   5   3   1       23.48       24.52      1.09 o
   6   3   1        0.02       -0.13      0.51 o
   7   3   1        1.82       -0.24      0.82 o
   8   3   1       27.98       31.29      1.40 o
   9   3   1      124.65      132.26      3.82 o
  10   3   1       33.84       29.99      1.87 o
  11   3   1       82.34       83.31      3.41 o
  12   3   1        5.13        6.24      1.46 o
  13   3   1        1.15       -0.38      1.08 o
  14   3   1       40.50       40.84      2.68 o
  15   3   1        2.61        0.69      1.90 o
  16   3   1        6.69        6.55      1.71 o
  17   3   1        3.24        2.97      1.57 o
  18   3   1        2.69        3.10      1.71 o
 -15   4   1        0.52       -0.34      1.72 o
 -14   4   1        0.27        1.38      1.46 o
 -13   4   1        2.05        2.93      1.46 o
 -12   4   1        0.30        2.07      1.46 o
 -11   4   1        0.58        0.34      1.22 o
 -10   4   1        2.70        3.10      2.41 o
  -9   4   1        3.85        4.31      1.46 o
  -8   4   1        8.75        6.11      2.07 o
  -7   4   1       51.47       51.28      2.79 o
  -6   4   1        0.08       -0.80      0.80 o
  -5   4   1        0.53        0.12      0.85 o
  -4   4   1        4.02        3.10      0.99 o
  -3   4   1        4.08        3.61      0.78 o
  -2   4   1        2.82        2.34      0.76 o
  -1   4   1      112.30      111.46      2.76 o
   0   4   1       53.92       51.45      1.84 o
   1   4   1        0.08       -0.09      0.69 o
   2   4   1       18.06       18.37      1.71 o
   3   4   1       51.00       49.86      2.12 o
   4   4   1       29.81       28.13      1.72 o
   5   4   1        4.58        2.64      0.99 o
   6   4   1        2.01        2.53      1.03 o
   7   4   1        4.40        7.19      1.32 o
   8   4   1        1.06        1.65      1.15 o
   9   4   1        0.17        0.17      1.90 o
  10   4   1        0.18       -0.03      1.32 o
  11   4   1        5.35        6.28      1.72 o
  12   4   1       19.37       20.68      2.31 o
  13   4   1       18.02       18.42      2.31 o
  14   4   1        2.73       -0.69      2.07 o
  -9   5   1        0.00        1.03      2.41 o
  -8   5   1        1.00        1.38      2.07 o
  -7   5   1        1.08        1.72      2.07 o
  -6   5   1        0.85        0.34      1.46 o
  -5   5   1        0.67       -0.22      1.32 o
  -4   5   1        4.45        4.53      1.57 o
  -3   5   1        0.17       -1.03      1.72 o
  -2   5   1        1.61       -1.03      1.72 o
  -1   5   1        5.02        6.55      2.41 o
   0   5   1        0.13       -0.69      1.72 o
   1   5   1        0.31       -0.34      1.72 o
   2   5   1        0.68       -0.44      1.32 o
   3   5   1        0.80        0.50      1.32 o
   4   5   1        0.78       -0.16      1.72 o
   5   5   1       22.22       24.00      2.31 o
   6   5   1        1.42        0.34      2.07 o
   7   5   1        0.97       -1.38      2.07 o
   8   5   1        0.10       -1.03      2.07 o
 -22   0   2        6.56        6.45      1.71 o
 -20   0   2        1.17       -0.17      1.22 o
 -18   0   2       32.35       32.72      2.24 o
 -16   0   2       26.56       27.42      3.79 o
 -14   0   2      143.56      151.11      4.37 o
 -12   0   2      959.79      959.88     15.62 o
 -10   0   2     2981.57     3152.45     60.14 o
  -8   0   2       51.02       55.56      1.61 o
  -6   0   2      125.44      111.61      2.07 o
  -4   0   2     5477.40     5419.26     99.91 o
  -2   0   2     3807.89     4032.76     57.12 o
   0   0   2      215.16      208.90      3.86 o
   2   0   2     5957.45     5490.29     87.11 o
   4   0   2       44.83       30.96      0.69 o
   6   0   2     2148.94     2054.25     32.62 o
   8   0   2     1298.81     1301.76     20.87 o
  10   0   2        3.93        7.98      0.55 o
  12   0   2     1014.43     1031.40     19.13 o
  14   0   2      705.82      723.08     16.38 o
  16   0   2      241.77      242.30     12.58 o
  18   0   2       22.21       22.43      2.06 o
  20   0   2       37.48       40.39      2.68 o
 -22   1   2        2.29        1.46      1.57 o
 -21   1   2        1.92        2.53      1.25 o
 -20   1   2        0.32       -0.99      0.99 o
 -19   1   2        1.72        0.97      1.05 o
 -18   1   2        3.54        2.17      0.90 o
 -17   1   2        1.46        0.75      0.76 o
 -16   1   2        3.53        2.41      0.91 o
 -15   1   2       43.81       42.27      1.63 o
 -14   1   2       88.26       87.33      2.27 o
 -13   1   2       40.93       35.93      1.87 o
 -12   1   2      506.43      461.70      6.95 o
 -11   1   2      454.03      458.99      6.85 o
 -10   1   2      477.80      476.41      6.53 o
  -9   1   2      354.73      377.16      4.57 o
  -8   1   2      651.97      669.79      7.95 o
  -7   1   2      123.53      124.75      1.69 o
  -6   1   2      683.82      675.03      7.82 o
  -5   1   2      151.28      146.13      2.21 o
  -4   1   2      232.70      231.01      2.57 o
  -3   1   2      429.11      376.21      4.02 o
  -2   1   2        1.19        1.84      0.30 o
  -1   1   2     5121.26     5071.26     58.56 o
   0   1   2      525.01      520.05      6.95 o
   1   1   2       38.34       51.36      0.93 o
   2   1   2    36488.97    33321.54    798.23 o
   3   1   2      127.17      103.04      1.60 o
   4   1   2      110.86      105.20      1.42 o
   5   1   2      983.43      942.00     11.71 o
   6   1   2       50.80       36.16      1.45 o
   7   1   2      140.08      134.63      2.36 o
   8   1   2       15.75       17.39      0.81 o
   9   1   2       36.28       33.49      1.74 o
  10   1   2        7.86        9.30      1.06 o
  11   1   2      235.72      232.16      4.21 o
  12   1   2      405.34      386.71      6.57 o
  13   1   2       74.14       73.44      1.98 o
  14   1   2      137.42      136.77      2.96 o
  15   1   2      117.26      119.68      2.84 o
  16   1   2       89.92       95.52      2.53 o
  17   1   2       12.54        9.75      1.11 o
  18   1   2       40.95       46.11      1.93 o
  19   1   2       10.29       11.37      1.29 o
  20   1   2        9.39        7.82      1.19 o
  21   1   2        1.02        0.53      1.57 o
 -20   2   2       37.90       41.41      2.32 o
 -19   2   2        3.86        4.64      2.41 o
 -18   2   2       14.60       13.61      1.95 o
 -17   2   2       30.88       31.56      2.44 o
 -16   2   2       23.46       23.04      1.65 o
 -15   2   2       17.24       17.98      1.45 o
 -14   2   2       21.71       21.41      1.59 o
 -13   2   2      273.61      268.56      6.22 o
 -12   2   2       26.16       26.36      1.08 o
 -11   2   2       47.43       51.80      1.41 o
 -10   2   2      142.48      132.69      2.39 o
  -9   2   2      154.52      157.48      2.27 o
  -8   2   2      329.39      294.98      3.91 o
  -7   2   2      130.17      118.26      1.80 o
  -6   2   2        2.11        3.80      0.38 o
  -5   2   2      106.56      115.28      1.61 o
  -4   2   2        0.00        0.03      0.22 o
  -3   2   2      136.53      136.80      2.25 o
  -2   2   2       11.58       19.24      0.57 o
  -1   2   2       32.32       26.00      1.04 o
   0   2   2      775.83      759.96     10.03 o
   1   2   2     2137.18     2300.29     33.08 o
   2   2   2       14.34        8.45      0.69 o
   3   2   2     1159.89     1238.59     16.40 o
   4   2   2        1.67        0.58      0.35 o
   5   2   2        0.65        0.82      0.85 o
   6   2   2      155.14      159.48      2.28 o
   7   2   2       26.74       30.81      0.80 o
   8   2   2        1.04        2.15      0.46 o
   9   2   2       21.23       20.16      1.05 o
  10   2   2      119.73      128.40      3.09 o
  11   2   2      412.88      391.19      7.78 o
  12   2   2      111.92      107.74      2.89 o
  13   2   2      224.52      214.07      4.80 o
  14   2   2        0.73        1.28      0.87 o
  15   2   2        5.49        6.96      0.94 o
  16   2   2        9.68        9.60      1.36 o
  17   2   2        0.72        0.79      1.05 o
  18   2   2        0.10       -1.25      1.25 o
  19   2   2        7.27        4.91      1.69 o
 -18   3   2        0.24        0.17      1.46 o
 -17   3   2        0.49        0.34      1.46 o
 -16   3   2       14.40       15.70      1.95 o
 -15   3   2        0.01       -0.69      1.22 o
 -14   3   2       49.15       44.78      2.68 o
 -13   3   2       19.18       13.13      1.71 o
 -12   3   2        3.90        5.66      2.76 o
 -11   3   2      357.91      365.96      9.75 o
 -10   3   2      138.83      132.27      3.82 o
  -9   3   2       77.17       74.03      2.66 o
  -8   3   2       49.77       56.42      2.25 o
  -7   3   2       25.26       24.08      1.41 o
  -6   3   2       35.06       36.97      1.23 o
  -5   3   2        2.46        0.54      0.36 o
  -4   3   2      111.09      100.98      1.70 o
  -3   3   2        1.54        0.55      0.39 o
  -2   3   2       23.21       25.63      0.98 o
  -1   3   2       46.30       48.54      1.30 o
   0   3   2        4.60        8.40      0.67 o
   1   3   2      130.40      115.96      2.62 o
   2   3   2       16.77       24.06      1.16 o
   3   3   2      455.45      467.79      7.96 o
   4   3   2       15.00       16.08      1.40 o
   5   3   2       98.34       90.30      1.95 o
   6   3   2       92.76       85.90      2.84 o
   7   3   2        3.87        2.74      0.75 o
   8   3   2       13.96       10.61      1.05 o
   9   3   2        2.25        4.77      0.91 o
  10   3   2        5.90        6.08      1.55 o
  11   3   2        0.47       -0.52      1.55 o
  12   3   2        1.44        0.15      1.08 o
  13   3   2       52.52       55.97      3.04 o
  14   3   2       34.06       31.86      2.55 o
  15   3   2        7.59       10.82      2.58 o
  16   3   2        0.75       -0.22      1.32 o
  17   3   2       24.53       27.06      3.79 o
 -15   4   2        2.53        2.58      1.71 o
 -14   4   2        2.71        3.27      1.46 o
 -13   4   2        7.81        9.44      1.82 o
 -12   4   2        0.34       -0.34      1.32 o
 -11   4   2        0.00        0.13      1.32 o
 -10   4   2        1.36        3.07      2.24 o
  -9   4   2      101.34       93.76      3.90 o
  -8   4   2       75.76       80.76      3.66 o
  -7   4   2       37.49       47.16      2.79 o
  -6   4   2        0.24        0.64      0.85 o
  -5   4   2        0.04       -0.80      0.80 o
  -4   4   2        3.04        2.62      0.70 o
  -3   4   2        5.64        3.86      0.71 o
  -2   4   2        0.17       -0.66      0.66 o
  -1   4   2        3.21        3.75      0.84 o
   0   4   2        3.55        1.30      0.85 o
   1   4   2       78.08       72.11      3.18 o
   2   4   2       29.17       31.87      1.50 o
   3   4   2       57.27       66.79      2.50 o
   4   4   2        0.34       -0.02      0.85 o
   5   4   2        1.08        0.34      0.91 o
   6   4   2       43.40       43.17      2.09 o
   7   4   2       19.15       24.76      2.51 o
   8   4   2        1.70        1.55      1.90 o
   9   4   2        0.36       -0.73      1.08 o
  10   4   2        0.00       -1.21      1.22 o
  11   4   2        1.87        1.38      2.07 o
  12   4   2       21.13       24.12      3.45 o
  13   4   2        7.36       11.37      3.10 o
  14   4   2       24.64       28.60      3.79 o
  -9   5   2       10.44       14.47      3.10 o
  -8   5   2        7.15        5.86      2.41 o
  -7   5   2        0.56        1.72      2.07 o
  -6   5   2        0.21       -0.69      1.72 o
  -5   5   2        0.16       -0.34      1.72 o
  -4   5   2        0.78        0.00      2.07 o
  -3   5   2        0.38       -1.72      1.72 o
  -2   5   2        2.88       -1.38      1.72 o
  -1   5   2        5.74        4.14      2.07 o
   0   5   2        1.73        0.34      2.07 o
   1   5   2       15.61       11.37      2.76 o
   2   5   2       10.05        7.54      1.82 o
   3   5   2        8.68       10.87      1.82 o
   4   5   2        1.62        0.09      2.58 o
   5   5   2        2.74        1.72      1.57 o
   6   5   2        0.43        0.52      1.46 o
   7   5   2        0.63        1.03      2.41 o
   8   5   2        2.04       -1.03      2.41 o
 -21   0   3        0.11       -1.32      1.32 o
 -19   0   3       56.00       52.83      4.82 o
 -17   0   3      110.55      114.26      6.03 o
 -15   0   3      158.27      147.91      4.37 o
 -13   0   3        0.36       -0.05      0.50 o
 -11   0   3      439.09      492.97     11.98 o
  -9   0   3      118.61      108.38      2.19 o
  -7   0   3      517.67      549.95      9.19 o
  -5   0   3       34.79       37.42      2.24 o
  -3   0   3     1024.58     1066.83     17.04 o
  -1   0   3     1787.43     1896.38     26.66 o
   1   0   3     3597.81     3372.69     53.29 o
   3   0   3     5242.07     4896.88     77.36 o
   5   0   3     2087.55     1935.75     34.75 o
   7   0   3     3530.96     3555.60     56.27 o
   9   0   3       25.52       20.38      0.78 o
  11   0   3       74.44       79.10      1.94 o
  13   0   3        5.71        4.02      1.08 o
  15   0   3       33.76       40.44      2.31 o
  17   0   3      747.64      764.81     21.19 o
  19   0   3        0.51        0.69      1.32 o
  21   0   3        3.53        1.27      1.57 o
 -22   1   3        8.06        9.00      1.52 o
 -21   1   3        0.60        0.11      1.11 o
 -20   1   3        0.06       -0.99      0.99 o
 -19   1   3        1.61        0.11      0.99 o
 -18   1   3        3.64        2.29      0.81 o
 -17   1   3        0.92       -0.71      0.85 o
 -16   1   3       75.55       80.08      2.57 o
 -15   1   3       22.21       21.55      1.19 o
 -14   1   3       79.77       75.52      2.06 o
 -13   1   3      360.70      341.83      5.36 o
 -12   1   3      264.42      254.09      3.75 o
 -11   1   3       41.09       39.47      0.81 o
 -10   1   3      145.87      149.52      2.05 o
  -9   1   3       11.01       10.57      0.41 o
  -8   1   3      231.65      219.86      2.77 o
  -7   1   3       62.28       58.73      0.91 o
  -6   1   3      375.40      389.06      4.28 o
  -5   1   3      539.08      557.28      6.02 o
  -4   1   3      124.59      130.50      1.68 o
  -3   1   3      447.74      420.24      5.01 o
  -2   1   3     4297.57     4327.04     48.40 o
   0   1   3      237.11      226.55      3.19 o
   1   1   3      425.90      404.73      5.95 o
   2   1   3     9000.95     8923.35    116.23 o
   3   1   3      461.07      406.76      5.11 o
   4   1   3       60.75       63.37      1.08 o
   5   1   3     2385.72     2430.55     31.76 o
   6   1   3      174.72      223.54      3.90 o
   7   1   3      144.75      123.90      2.48 o
   8   1   3      792.80      826.00     11.69 o
   9   1   3        1.57        0.86      0.50 o
  10   1   3      138.61      146.74      2.88 o
  11   1   3       64.68       59.03      1.67 o
  12   1   3        0.01        1.72      0.58 o
  13   1   3       51.10       48.02      1.47 o
  14   1   3       42.20       44.02      1.63 o
  15   1   3        0.88        0.71      0.81 o
  16   1   3      263.43      284.84      5.41 o
  17   1   3       99.33      105.64      2.79 o
  18   1   3        0.96        2.65      0.95 o
  19   1   3        3.29        3.09      1.01 o
  20   1   3        9.58       11.89      1.36 o
 -21   2   3       10.84       12.40      2.06 o
 -20   2   3       14.41       15.14      2.58 o
 -19   2   3        1.86        2.89      1.57 o
 -18   2   3        1.31        0.38      1.55 o
 -17   2   3       16.22       18.07      2.06 o
 -16   2   3       11.26       13.92      1.39 o
 -15   2   3        3.52        1.72      0.99 o
 -14   2   3        8.00        9.36      1.19 o
 -13   2   3       17.92       19.34      1.54 o
 -12   2   3       44.67       39.31      1.74 o
 -11   2   3      521.72      495.25      7.42 o
 -10   2   3      488.45      455.20      6.28 o
  -9   2   3       45.75       46.77      0.97 o
  -8   2   3        1.50        0.88      0.30 o
  -7   2   3       25.47       23.61      0.73 o
  -6   2   3      192.06      203.74      2.62 o
  -5   2   3        0.91        1.43      0.37 o
  -4   2   3       94.84      105.15      1.41 o
  -3   2   3       28.44       26.81      0.94 o
  -2   2   3      504.86      497.66      6.75 o
  -1   2   3      251.51      229.13      3.42 o
   0   2   3     1498.47     1582.80     20.88 o
   1   2   3        0.19       -0.34      0.44 o
   2   2   3     1775.58     1774.56     25.30 o
   3   2   3      343.16      364.85      6.33 o
   4   2   3     5547.59     5627.57     71.90 o
   5   2   3      104.38      123.21      2.15 o
   6   2   3      145.35      148.28      2.63 o
   7   2   3        4.93        5.04      0.47 o
   8   2   3       84.38       83.57      2.22 o
   9   2   3        8.90        8.46      0.85 o
  10   2   3       48.91       43.71      1.70 o
  11   2   3        0.15        1.65      0.75 o
  12   2   3       51.26       51.84      1.97 o
  13   2   3       10.81       10.77      0.96 o
  14   2   3        1.51        1.70      0.72 o
  15   2   3        3.65        4.16      0.87 o
  16   2   3       20.33       23.01      1.57 o
  17   2   3       10.61       12.32      1.45 o
  18   2   3        1.63        0.37      1.16 o
  19   2   3        3.99        3.62      1.71 o
 -19   3   3        0.07       -1.03      2.07 o
 -18   3   3        5.09        5.00      1.71 o
 -17   3   3        0.02        0.00      1.46 o
 -16   3   3       17.48       15.47      2.06 o
 -15   3   3       34.72       33.02      2.55 o
 -14   3   3        0.20       -0.52      1.22 o
 -13   3   3        4.23        3.67      1.38 o
 -12   3   3        2.09        1.38      1.22 o
 -11   3   3      570.26      572.59     14.25 o
 -10   3   3      149.99      149.42      4.15 o
  -9   3   3        6.32        8.59      1.16 o
  -8   3   3       11.50       14.65      1.54 o
  -7   3   3       63.70       67.88      1.74 o
  -6   3   3      161.34      166.07      2.81 o
  -5   3   3        8.48        8.81      0.60 o
  -4   3   3       31.91       35.55      0.86 o
  -3   3   3       19.62       23.27      0.75 o
  -2   3   3       41.44       45.35      1.21 o
  -1   3   3       35.91       39.01      1.82 o
   0   3   3       25.38       22.54      1.32 o
   1   3   3       52.09       54.92      1.92 o
   2   3   3       64.86       56.19      1.92 o
   3   3   3       43.11       39.51      4.52 o
   4   3   3      102.13       99.08      2.11 o
   5   3   3        4.34        5.97      0.67 o
   6   3   3       55.03       44.43      2.19 o
   7   3   3      102.84       97.62      2.41 o
   8   3   3       29.74       27.13      1.57 o
   9   3   3       72.26       69.74      3.28 o
  10   3   3        9.69       11.48      1.16 o
  11   3   3       11.41        8.62      1.40 o
  12   3   3       18.60       21.16      1.95 o
  13   3   3       21.68       25.73      4.31 o
  14   3   3        7.32       10.98      1.82 o
  15   3   3        6.34        7.11      1.29 o
  16   3   3       37.75       39.41      2.17 o
  17   3   3        0.35       -0.69      1.46 o
 -15   4   3        0.84        2.76      1.71 o
 -14   4   3       13.59       14.35      1.95 o
 -13   4   3        0.01       -0.72      2.24 o
 -12   4   3       41.58       42.65      2.79 o
 -11   4   3        1.13        2.76      1.46 o
 -10   4   3       93.40       92.32      4.82 o
  -9   4   3       44.62       51.23      4.65 o
  -8   4   3        5.89        9.85      1.71 o
  -7   4   3        0.27        3.48      1.32 o
  -6   4   3       59.68       66.46      3.04 o
  -5   4   3       46.25       45.81      1.53 o
  -4   4   3       40.54       39.34      1.35 o
  -3   4   3        2.81        3.50      0.70 o
  -2   4   3       23.79       22.12      1.05 o
  -1   4   3        5.77        5.09      0.95 o
   0   4   3        7.58        6.17      0.94 o
   1   4   3       10.53       10.97      1.03 o
   2   4   3        4.54        7.20      0.94 o
   3   4   3        1.94        3.10      0.70 o
   4   4   3        4.03        5.70      1.11 o
   5   4   3       37.82       40.70      2.55 o
   6   4   3        0.76       -0.50      1.08 o
   7   4   3       37.57       37.99      2.55 o
   8   4   3        1.94        2.76      2.07 o
   9   4   3        1.61        0.34      2.07 o
  10   4   3        1.31       -0.69      2.07 o
  11   4   3        1.60        1.03      2.41 o
  12   4   3        1.65        4.82      2.76 o
  13   4   3        7.23        6.55      2.76 o
  14   4   3        0.05       -1.03      2.07 o
  -9   5   3       13.73       16.20      3.10 o
  -8   5   3        0.24       -1.03      2.07 o
  -7   5   3       11.04       13.44      3.10 o
  -6   5   3        7.11       11.37      2.76 o
  -5   5   3       35.30       42.39      4.14 o
  -4   5   3        8.27        6.55      2.76 o
  -3   5   3        2.15       -1.72      2.07 o
  -2   5   3        0.07       -1.03      1.72 o
  -1   5   3        0.47       -1.72      1.72 o
   0   5   3        1.24       -1.72      1.72 o
   1   5   3        3.73        1.38      2.07 o
   2   5   3       10.18        8.60      1.82 o
   3   5   3        7.74        8.77      1.82 o
   4   5   3        7.31        7.05      1.82 o
   5   5   3        0.02       -1.19      1.32 o
   6   5   3        6.83        4.58      2.93 o
   7   5   3        2.87        1.03      2.41 o
   8   5   3        0.06       -1.03      2.07 o
 -22   0   4       31.52       40.25      2.79 o
 -20   0   4        3.59        1.90      1.22 o
 -18   0   4       13.86       10.97      1.57 o
 -16   0   4       66.83       59.62      2.55 o
 -14   0   4        0.31       -0.57      0.57 o
 -12   0   4        0.39       -0.39      0.44 o
 -10   0   4      326.24      329.39      5.80 o
  -8   0   4     5530.95     6089.46     97.84 o
  -6   0   4      527.15      547.83     10.86 o
  -4   0   4     6180.07     6253.35     87.97 o
  -2   0   4        1.97        1.90      0.15 o
   0   0   4     8592.23     8524.06    119.51 o
   2   0   4      115.49       96.92     11.37 o
   4   0   4     2093.13     1994.40     31.64 o
   6   0   4        1.86        5.64      0.46 o
   8   0   4       15.20       24.03      0.90 o
  10   0   4      271.62      292.31      5.20 o
  12   0   4        8.53        6.81      1.08 o
  14   0   4      269.59      265.74      7.05 o
  16   0   4      247.21      257.30      7.41 o
  18   0   4        0.94        0.53      1.32 o
  20   0   4       19.68       17.50      2.41 o
 -22   1   4        9.73        8.73      1.52 o
 -21   1   4       10.62       11.18      1.45 o
 -20   1   4        4.69        3.91      1.19 o
 -19   1   4       42.02       38.71      1.99 o
 -18   1   4       22.33       19.67      1.95 o
 -17   1   4       21.13       23.01      1.52 o
 -16   1   4        0.86        0.45      0.91 o
 -15   1   4      110.58      114.19      2.66 o
 -14   1   4        9.72        8.81      0.71 o
 -13   1   4      315.44      309.87      4.93 o
 -12   1   4        7.57        6.16      0.43 o
 -11   1   4        0.10       -0.32      0.32 o
 -10   1   4      492.46      491.91      6.21 o
  -9   1   4      261.76      233.22      2.97 o
  -8   1   4      821.08      856.36      9.90 o
  -7   1   4      204.32      231.74      2.67 o
  -6   1   4       91.77      102.87      1.30 o
  -5   1   4      734.64      774.69      9.52 o
  -4   1   4       16.98       18.79      0.45 o
  -3   1   4       87.87       98.22      1.34 o
  -2   1   4       15.23       16.01      0.63 o
  -1   1   4      536.47      542.52      5.89 o
   0   1   4        8.36        5.16      0.22 o
   1   1   4       23.18       20.26      1.21 o
   2   1   4     3413.95     3458.80     41.00 o
   3   1   4      535.07      561.38      6.12 o
   4   1   4     3145.36     3327.07     38.76 o
   5   1   4      109.51      121.26      1.66 o
   6   1   4       76.55       83.32      1.23 o
   7   1   4      392.42      387.64      4.65 o
   8   1   4        2.53        6.54      0.48 o
   9   1   4      484.23      503.11      7.41 o
  10   1   4        2.97        1.17      0.46 o
  11   1   4       58.66       53.07      1.41 o
  12   1   4       91.02       95.07      2.06 o
  13   1   4       41.16       37.46      1.32 o
  14   1   4        0.98        1.07      0.72 o
  15   1   4      133.56      140.10      3.13 o
  16   1   4       38.19       46.56      1.84 o
  17   1   4       17.10       15.07      1.28 o
  18   1   4       37.62       38.46      2.40 o
  19   1   4       12.91       12.07      1.34 o
  20   1   4        4.04        2.32      2.01 o
 -21   2   4        1.76        2.76      1.71 o
 -20   2   4        7.38       10.31      1.95 o
 -19   2   4       23.97       23.93      2.31 o
 -18   2   4        7.21        8.09      1.57 o
 -17   2   4        2.55        1.07      1.32 o
 -16   2   4        0.81       -0.05      0.85 o
 -15   2   4       19.48       17.61      1.39 o
 -14   2   4       14.65       14.57      1.05 o
 -13   2   4      116.91      110.79      2.68 o
 -12   2   4      461.00      442.33      7.84 o
 -11   2   4       90.72       93.25      2.33 o
 -10   2   4      143.58      146.54      2.39 o
  -9   2   4       40.85       37.54      0.83 o
  -8   2   4       42.63       45.45      0.93 o
  -7   2   4       48.42       50.75      0.90 o
  -6   2   4       47.81       49.78      1.05 o
  -5   2   4        0.46        0.33      0.21 o
  -4   2   4      194.26      199.25      2.33 o
  -3   2   4       86.07       88.56      1.39 o
  -2   2   4      390.87      369.42      4.90 o
  -1   2   4       11.05       11.16      0.65 o
   0   2   4      664.33      633.99      8.80 o
   1   2   4      116.62      118.19      3.52 o
   2   2   4      167.29      167.34      3.43 o
   3   2   4     1118.62     1158.13     16.67 o
   4   2   4     3471.98     3253.68     42.06 o
   5   2   4     1048.91     1130.34     16.41 o
   6   2   4       48.23       42.29      1.43 o
   7   2   4       90.37       97.92      1.83 o
   8   2   4       42.70       47.34      1.70 o
   9   2   4       12.56       14.13      1.05 o
  10   2   4       65.84       54.21      2.14 o
  11   2   4       23.30       18.43      1.14 o
  12   2   4       20.62       20.53      1.74 o
  13   2   4        5.59        5.46      0.88 o
  14   2   4       21.89       20.78      1.09 o
  15   2   4       56.32       56.11      2.86 o
  16   2   4        1.37        1.20      0.84 o
  17   2   4        0.18        2.14      0.96 o
  18   2   4       21.66       24.85      2.04 o
  19   2   4       26.08       27.91      2.79 o
 -19   3   4       10.04       11.51      2.06 o
 -18   3   4       25.16       33.43      2.79 o
 -17   3   4        2.13        3.27      1.55 o
 -16   3   4       14.62       14.83      1.95 o
 -15   3   4       32.42       34.74      2.55 o
 -14   3   4        1.10        0.97      1.32 o
 -13   3   4       28.77       30.86      2.31 o
 -12   3   4        7.59        5.21      1.46 o
 -11   3   4       32.80       44.54      2.55 o
 -10   3   4       27.09       26.73      2.07 o
  -9   3   4      127.11      129.18      2.97 o
  -8   3   4      784.10      773.01     11.82 o
  -7   3   4       25.62       20.42      0.90 o
  -6   3   4      146.55      143.18      2.55 o
  -5   3   4       29.24       29.09      0.92 o
  -4   3   4        2.96        3.07      0.45 o
  -3   3   4       68.05       66.78      1.49 o
  -2   3   4       80.42       74.81      1.79 o
  -1   3   4       60.02       62.48      1.59 o
   0   3   4       99.94      102.34      3.08 o
   1   3   4       17.33       16.64      0.94 o
   2   3   4        9.80        9.36      0.76 o
   3   3   4      283.66      271.20      5.02 o
   4   3   4      273.24      235.71      4.08 o
   5   3   4       71.13       69.00      1.95 o
   6   3   4       32.50       25.50      1.46 o
   7   3   4       90.43       96.75      2.48 o
   8   3   4       13.10       15.88      1.29 o
   9   3   4       22.02       19.42      1.98 o
  10   3   4       13.45       14.44      1.79 o
  11   3   4        0.74       -0.07      0.85 o
  12   3   4        2.41        0.69      1.15 o
  13   3   4       10.07       10.15      1.57 o
  14   3   4       20.96       24.25      1.77 o
  15   3   4       53.64       60.48      2.96 o
  16   3   4        6.95        9.99      3.10 o
  17   3   4       19.38       19.99      3.45 o
 -15   4   4        7.91       10.61      2.93 o
 -14   4   4       17.16       22.90      2.31 o
 -13   4   4       12.77       16.96      3.27 o
 -12   4   4        0.29       -0.53      1.32 o
 -11   4   4       22.37       23.24      2.31 o
 -10   4   4        0.67        1.62      3.62 o
  -9   4   4      238.05      251.21      7.43 o
  -8   4   4       19.60       25.10      2.31 o
  -7   4   4      281.20      281.92      8.03 o
  -6   4   4       10.79       16.33      1.45 o
  -5   4   4        7.92        7.38      0.78 o
  -4   4   4        0.16       -0.58      0.58 o
  -3   4   4       22.78       21.48      0.99 o
  -2   4   4        1.57        1.26      0.53 o
  -1   4   4       30.13       30.30      1.88 o
   0   4   4        0.06       -0.69      0.69 o
   1   4   4       45.69       47.10      2.12 o
   2   4   4        0.04       -0.10      0.85 o
   3   4   4        3.14        2.37      0.95 o
   4   4   4        0.40       -0.53      0.91 o
   5   4   4        1.21        3.45      1.32 o
   6   4   4        5.41        6.40      2.24 o
   7   4   4        0.01       -0.88      1.32 o
   8   4   4        2.41       -0.69      2.07 o
   9   4   4        1.00       -1.03      2.07 o
  10   4   4        6.35        6.20      2.76 o
  11   4   4        0.01       -2.07      2.07 o
  12   4   4        1.07        1.03      2.41 o
  13   4   4        0.05        0.00      2.41 o
  -9   5   4        3.01        0.34      2.07 o
  -8   5   4        8.93       12.75      3.10 o
  -7   5   4        6.97        9.30      2.76 o
  -6   5   4       54.01       65.13      5.17 o
  -5   5   4        3.07        2.76      2.41 o
  -4   5   4       10.37       12.33      1.90 o
  -3   5   4        0.25       -0.34      2.07 o
  -2   5   4       13.95       13.10      3.10 o
  -1   5   4        1.15       -0.63      1.32 o
   0   5   4        8.13        5.51      2.41 o
   1   5   4        0.05       -1.03      2.07 o
   2   5   4        0.38       -0.49      1.90 o
   3   5   4       17.63       14.47      2.15 o
   4   5   4        0.81       -0.21      1.57 o
   5   5   4       25.44       27.91      2.65 o
   6   5   4       11.78       10.74      3.27 o
   7   5   4        1.88        1.03      2.41 o
 -21   0   5        0.89        2.35      2.41 o
 -19   0   5       12.42       12.80      1.90 o
 -17   0   5       37.38       32.09      2.58 o
 -15   0   5      135.23      137.51      6.20 o
 -13   0   5       62.57       62.00      1.99 o
 -11   0   5       64.79       88.57      2.02 o
  -9   0   5      895.13      945.20     20.12 o
  -7   0   5     1791.34     1854.97     30.15 o
  -5   0   5     1410.01     1466.83     24.10 o
  -3   0   5       22.63       28.96      0.67 o
  -1   0   5      329.40      311.99      4.56 o
   1   0   5     3974.47     3787.36     72.99 o
   3   0   5      129.46      116.03      2.98 o
   5   0   5        0.80        3.33      0.46 o
   7   0   5     1819.21     1970.07     31.39 o
   9   0   5      300.81      312.31      5.45 o
  11   0   5      101.99      104.11      3.08 o
  13   0   5      237.93      245.67      6.57 o
  15   0   5        9.86       12.68      1.57 o
  17   0   5       12.57       12.66      1.90 o
  19   0   5        0.36        0.22      1.32 o
 -22   1   5       12.85       19.54      1.85 o
 -21   1   5        7.28        4.84      1.25 o
 -20   1   5       52.55       55.87      2.45 o
 -19   1   5        6.48        6.03      1.46 o
 -18   1   5       13.13       11.08      2.58 o
 -17   1   5       11.14        8.97      1.46 o
 -16   1   5        0.12       -0.32      0.58 o
 -15   1   5       48.67       41.08      1.34 o
 -14   1   5       15.40       20.50      0.92 o
 -13   1   5       15.21       15.38      0.88 o
 -12   1   5        1.01        2.63      0.35 o
 -11   1   5       29.70       28.78      0.77 o
 -10   1   5      251.64      261.89      3.53 o
  -9   1   5     1342.92     1395.26     16.87 o
  -8   1   5     1169.30     1277.85     13.61 o
  -7   1   5       14.04       20.69      0.53 o
  -6   1   5     1579.73     1688.20     17.53 o
  -5   1   5      187.66      190.94      2.45 o
  -4   1   5       91.64       94.92      1.33 o
  -3   1   5      758.08      762.27      8.29 o
  -2   1   5        1.47        0.94      0.13 o
  -1   1   5      689.60      663.46      8.89 o
   0   1   5     2932.36     3024.59     42.74 o
   1   1   5     1525.89     1541.59     21.67 o
   2   1   5      122.28      117.32      1.65 o
   3   1   5        2.87        4.29      0.40 o
   4   1   5       27.02       38.02      0.70 o
   5   1   5      465.01      468.87      5.91 o
   6   1   5     1188.62     1273.87     14.46 o
   7   1   5       58.57       89.84      1.36 o
   8   1   5       25.68       22.93      0.75 o
   9   1   5       62.78       72.00      1.38 o
  10   1   5      162.33      161.17      2.92 o
  11   1   5       12.80       13.85      0.87 o
  12   1   5        2.02        1.38      0.54 o
  13   1   5        5.31        4.97      0.81 o
  14   1   5       97.22      100.57      2.53 o
  15   1   5        6.70        4.32      0.90 o
  16   1   5        1.80        2.87      0.94 o
  17   1   5       35.46       43.97      1.85 o
  18   1   5       20.97       21.43      1.46 o
  19   1   5      103.00      112.34      3.48 o
  20   1   5        3.74        2.07      2.07 o
 -21   2   5       32.05       33.40      5.86 o
 -20   2   5        3.70        0.90      1.72 o
 -19   2   5        3.10        2.84      1.57 o
 -18   2   5        0.46        1.21      1.22 o
 -17   2   5        8.15        6.38      1.46 o
 -16   2   5        4.20        3.28      1.05 o
 -15   2   5        0.34       -0.38      0.66 o
 -14   2   5       63.96       63.64      1.95 o
 -13   2   5       44.14       45.85      1.60 o
 -12   2   5       77.37       74.29      2.06 o
 -11   2   5      154.78      151.17      3.20 o
 -10   2   5       24.66       26.34      1.05 o
  -9   2   5      149.91      147.34      2.69 o
  -8   2   5        0.85        0.14      0.38 o
  -7   2   5       29.25       35.58      1.41 o
  -6   2   5      282.93      285.02      4.17 o
  -5   2   5      224.24      230.62      3.45 o
  -4   2   5       23.26       26.81      0.83 o
  -3   2   5      144.38      155.34      2.14 o
  -2   2   5      238.28      250.09      3.72 o
  -1   2   5        0.02       -0.25      0.25 o
   0   2   5       16.17       18.17      0.76 o
   1   2   5      550.19      530.08      7.34 o
   2   2   5      112.28      129.21      2.16 o
   3   2   5        7.80        6.87      0.71 o
   4   2   5      518.52      519.61      7.19 o
   5   2   5        4.59        3.45      0.47 o
   6   2   5       32.03       32.55      0.95 o
   7   2   5      241.11      228.49      5.77 o
   8   2   5       64.44       64.83      2.01 o
   9   2   5       30.33       28.30      1.07 o
  10   2   5       40.42       29.21      1.15 o
  11   2   5        3.90        2.46      0.64 o
  12   2   5       43.79       39.06      1.40 o
  13   2   5       13.51       12.05      0.87 o
  14   2   5       13.92       18.70      1.07 o
  15   2   5        0.72       -0.31      0.76 o
  16   2   5       32.81       36.09      1.66 o
  17   2   5        5.28        7.30      1.14 o
  18   2   5      124.26      141.96      5.24 o
 -19   3   5        1.87        0.00      1.57 o
 -18   3   5       11.86       11.00      2.06 o
 -17   3   5       10.18        9.67      1.82 o
 -16   3   5        1.65        2.24      1.46 o
 -15   3   5       16.76       19.71      3.79 o
 -14   3   5        6.88        9.94      1.57 o
 -13   3   5       21.33       25.33      2.93 o
 -12   3   5       20.24       15.23      2.41 o
 -11   3   5        6.89        6.57      1.46 o
 -10   3   5      232.62      229.29      4.60 o
  -9   3   5      158.00      144.43      3.27 o
  -8   3   5        7.63       14.63      1.03 o
  -7   3   5      103.70       99.45      2.02 o
  -6   3   5        5.41        4.60      0.60 o
  -5   3   5      208.48      213.75      3.47 o
  -4   3   5       20.98       20.14      0.79 o
  -3   3   5        0.00       -0.12      0.43 o
  -2   3   5        7.14        8.13      0.62 o
  -1   3   5       37.02       36.82      1.27 o
   0   3   5        4.28        3.40      0.59 o
   1   3   5      139.85      135.42      2.66 o
   2   3   5       35.49       34.62      1.22 o
   3   3   5      134.89      141.46      3.28 o
   4   3   5      279.64      263.23      4.42 o
   5   3   5      103.49       94.90      2.14 o
   6   3   5      361.57      339.53      6.18 o
   7   3   5      288.11      273.80      6.13 o
   8   3   5      152.09      155.02      4.80 o
   9   3   5        1.38        2.02      0.88 o
  10   3   5        0.42        0.94      0.85 o
  11   3   5        1.97       -0.44      0.85 o
  12   3   5        0.09       -0.37      1.21 o
  13   3   5        1.10        2.14      1.15 o
  14   3   5        5.60        5.54      1.57 o
  15   3   5        3.77        2.76      1.40 o
  16   3   5        0.74        2.41      2.41 o
 -15   4   5        2.79        2.58      1.71 o
 -14   4   5       14.14       14.65      2.06 o
 -13   4   5        8.46        7.60      4.48 o
 -12   4   5        7.04        9.09      1.82 o
 -11   4   5       35.30       36.53      3.45 o
 -10   4   5       44.05       46.53      3.79 o
  -9   4   5       81.86       90.01      3.88 o
  -8   4   5       71.17       79.04      3.63 o
  -7   4   5       34.23       35.45      2.65 o
  -6   4   5       29.84       34.77      2.69 o
  -5   4   5        6.06        7.28      1.01 o
  -4   4   5       92.59       98.89      2.65 o
  -3   4   5        1.50        1.14      0.81 o
  -2   4   5        7.70        8.74      0.93 o
  -1   4   5        5.38        5.48      0.98 o
   0   4   5        1.33        0.00      0.80 o
   1   4   5        0.04       -0.80      0.80 o
   2   4   5       24.23       27.24      1.72 o
   3   4   5       11.20       12.81      1.61 o
   4   4   5       32.26       34.10      1.92 o
   5   4   5       33.94       30.82      1.77 o
   6   4   5       72.47       68.49      3.39 o
   7   4   5        6.26        5.12      1.57 o
   8   4   5       96.67       91.33      5.86 o
   9   4   5       42.08       34.46      4.14 o
  10   4   5        0.05        0.00      2.07 o
  11   4   5        4.79        7.93      2.76 o
  12   4   5        1.96       -1.03      2.07 o
  13   4   5        3.03        6.70      1.65 o
  -9   5   5        9.28        9.99      3.10 o
  -8   5   5       15.35       21.71      3.79 o
  -7   5   5        8.64       12.06      3.10 o
  -6   5   5        1.65        2.41      2.41 o
  -5   5   5        7.18       11.28      2.06 o
  -4   5   5       10.74       10.36      2.06 o
  -3   5   5       51.59       56.79      3.28 o
  -2   5   5        4.23        3.92      1.72 o
  -1   5   5        5.71        1.69      1.40 o
   0   5   5        4.94        1.03      2.41 o
   1   5   5       15.72        9.30      2.76 o
   2   5   5        5.52        6.39      4.14 o
   3   5   5        2.27        2.41      1.71 o
   4   5   5        0.20        0.11      1.57 o
   5   5   5        2.27        1.54      2.07 o
   6   5   5        0.80       -1.01      1.57 o
 -22   0   6        3.34        3.10      2.07 o
 -20   0   6        1.97        1.72      1.38 o
 -18   0   6       68.48       58.75      2.79 o
 -16   0   6       15.86       13.10      2.07 o
 -14   0   6      136.94      140.86      7.75 o
 -12   0   6      340.37      330.66      5.98 o
 -10   0   6       22.37       27.16      1.88 o
  -8   0   6      407.31      470.22      8.03 o
  -6   0   6       42.60       33.34      0.82 o
  -4   0   6      922.06      968.02     13.76 o
  -2   0   6      553.76      570.82      8.23 o
   0   0   6       70.85       82.86      1.40 o
   2   0   6     2237.86     2181.69     39.77 o
   4   0   6     4207.12     4097.85     64.42 o
   6   0   6     2062.04     2272.28     40.81 o
   8   0   6      605.86      656.00     11.04 o
  10   0   6       65.70       69.72      2.05 o
  12   0   6      107.58      113.45      3.66 o
  14   0   6       58.04       62.80      3.10 o
  16   0   6      116.41      106.67      3.90 o
  18   0   6       17.57       19.35      2.06 o
 -22   1   6       19.87       20.69      3.49 o
 -21   1   6        5.48        3.33      1.19 o
 -20   1   6        2.92        3.61      2.41 o
 -19   1   6        2.11        3.13      1.55 o
 -18   1   6       35.63       38.85      2.55 o
 -17   1   6       17.14       12.42      1.57 o
 -16   1   6        1.07        0.18      0.66 o
 -15   1   6       51.99       55.06      1.52 o
 -14   1   6       45.93       47.74      1.40 o
 -13   1   6        6.13        8.31      0.53 o
 -12   1   6        2.93        1.14      0.32 o
 -11   1   6       21.91       25.29      0.73 o
 -10   1   6      132.06      133.63      2.01 o
  -9   1   6      253.58      263.82      3.24 o
  -8   1   6       24.46       25.78      0.61 o
  -7   1   6      494.53      557.68      7.03 o
  -6   1   6     1149.17     1272.50     13.70 o
  -5   1   6        2.09        6.07      0.32 o
  -4   1   6      368.23      400.78      6.57 o
  -3   1   6       86.47      100.70      1.44 o
  -2   1   6     1170.72     1229.86     13.04 o
  -1   1   6      175.88      177.25      2.12 o
   0   1   6     1476.10     1512.21     18.11 o
   1   1   6       40.38       35.45      0.66 o
   2   1   6        7.89        5.59      0.44 o
   3   1   6      632.19      611.65      7.05 o
   4   1   6       59.94       79.35      1.19 o
   5   1   6      104.32      131.77      1.83 o
   6   1   6       26.18       25.83      0.68 o
   7   1   6      275.66      298.20      3.93 o
   8   1   6        3.67        6.29      0.34 o
   9   1   6        0.20       -0.26      0.26 o
  10   1   6      136.80      133.46      2.49 o
  11   1   6       14.44       16.44      0.85 o
  12   1   6       21.99       22.23      1.01 o
  13   1   6        0.00       -0.60      0.60 o
  14   1   6       31.51       31.62      1.46 o
  15   1   6       44.53       42.03      1.74 o
  16   1   6       68.90       77.10      2.32 o
  17   1   6        0.47        0.20      0.85 o
  18   1   6       22.19       27.00      1.78 o
  19   1   6       14.04       17.50      1.72 o
 -21   2   6       11.69       10.82      2.06 o
 -20   2   6       46.83       46.21      3.04 o
 -19   2   6        9.18        7.41      1.71 o
 -18   2   6        0.43        1.21      1.22 o
 -17   2   6       17.94       17.50      2.93 o
 -16   2   6       41.27       41.45      1.75 o
 -15   2   6        0.41        0.41      0.66 o
 -14   2   6        0.20       -0.63      0.63 o
 -13   2   6       86.21       86.65      2.30 o
 -12   2   6       17.29       21.81      1.14 o
 -11   2   6       91.92       84.31      1.86 o
 -10   2   6       73.80       78.29      1.74 o
  -9   2   6       34.81       34.47      1.03 o
  -8   2   6      236.61      232.34      3.55 o
  -7   2   6       42.12       56.39      1.29 o
  -6   2   6     2783.43     2839.01     36.58 o
  -5   2   6      229.68      234.59      3.55 o
  -4   2   6      137.54      137.68      2.26 o
  -3   2   6      638.71      648.35      7.93 o
  -2   2   6       77.93       75.22      1.29 o
  -1   2   6        0.06       -0.39      0.42 o
   0   2   6      246.92      268.52      3.96 o
   1   2   6      337.43      324.81      4.68 o
   2   2   6      331.50      332.95      4.82 o
   3   2   6      401.41      414.61      6.31 o
   4   2   6       89.42       75.56      1.44 o
   5   2   6        0.22        1.51      0.61 o
   6   2   6      461.77      465.11      5.62 o
   7   2   6        3.65        5.13      0.49 o
   8   2   6       97.53       88.25      2.22 o
   9   2   6      122.06      103.97      2.19 o
  10   2   6      226.72      221.43      3.85 o
  11   2   6       45.00       39.13      1.31 o
  12   2   6        1.39        1.11      0.64 o
  13   2   6        0.61       -0.55      0.55 o
  14   2   6        0.09       -0.25      0.72 o
  15   2   6        3.26        6.04      1.19 o
  16   2   6        2.86        4.36      1.01 o
  17   2   6       65.80       75.23      2.82 o
  18   2   6        4.60        7.75      1.52 o
 -19   3   6        0.59       -1.03      1.46 o
 -18   3   6       22.12       26.90      7.58 o
 -17   3   6       27.51       25.38      2.40 o
 -16   3   6        9.93       11.90      3.45 o
 -15   3   6        8.19        8.74      1.57 o
 -14   3   6       23.58       26.65      2.15 o
 -13   3   6        8.08        4.65      1.46 o
 -12   3   6        1.68        1.94      1.38 o
 -11   3   6        4.79        6.17      0.95 o
 -10   3   6      171.36      183.14      3.91 o
  -9   3   6        3.66        4.85      0.73 o
  -8   3   6        1.49        2.19      0.56 o
  -7   3   6       75.23       68.83      1.63 o
  -6   3   6        0.21       -0.34      0.48 o
  -5   3   6      393.71      406.10      5.94 o
  -4   3   6      113.39      113.51      2.17 o
  -3   3   6       69.39       66.93      1.39 o
  -2   3   6       40.51       37.02      1.04 o
  -1   3   6       30.82       34.44      1.21 o
   0   3   6       28.50       27.49      1.12 o
   1   3   6       67.83       66.02      1.68 o
   2   3   6       44.59       47.76      1.40 o
   3   3   6      136.22      130.38      2.66 o
   4   3   6        1.75        3.38      0.63 o
   5   3   6      225.82      229.62      4.65 o
   6   3   6      833.61      739.85     12.62 o
   7   3   6       51.84       57.44      2.03 o
   8   3   6        5.36        6.41      1.32 o
   9   3   6        0.39        1.21      0.85 o
  10   3   6       52.90       45.63      1.94 o
  11   3   6       16.34       11.31      1.29 o
  12   3   6        5.76        4.15      1.09 o
  13   3   6        9.56        9.63      1.65 o
  14   3   6        3.69        2.81      1.40 o
  15   3   6        6.46       10.48      2.93 o
  16   3   6        7.32       12.75      3.10 o
 -15   4   6        9.62       12.41      3.10 o
 -14   4   6        0.03       -1.72      2.07 o
 -13   4   6        8.49        7.93      2.76 o
 -12   4   6       11.23       10.34      2.76 o
 -11   4   6       10.98       15.51      3.10 o
 -10   4   6        8.15        5.51      2.41 o
  -9   4   6        2.91        4.82      2.41 o
  -8   4   6       73.08       75.05      3.53 o
  -7   4   6       43.13       41.73      2.12 o
  -6   4   6       86.94       95.10      2.65 o
  -5   4   6        0.42       -0.95      0.95 o
  -4   4   6        0.02       -0.84      0.84 o
  -3   4   6       31.64       28.10      1.79 o
  -2   4   6       24.16       23.68      1.29 o
  -1   4   6       70.91       77.69      2.77 o
   0   4   6        0.19       -0.98      1.45 o
   1   4   6        0.63       -0.57      0.99 o
   2   4   6        0.46       -0.15      0.85 o
   3   4   6       18.89       17.91      1.57 o
   4   4   6        0.11        1.03      1.05 o
   5   4   6      155.45      144.15      4.03 o
   6   4   6       92.20       83.95      2.97 o
   7   4   6       33.67       38.03      2.79 o
   8   4   6       30.30       28.60      3.79 o
   9   4   6        8.45        8.27      2.76 o
  10   4   6        0.61       -0.53      1.32 o
  11   4   6        6.04        3.15      2.93 o
  12   4   6        3.18        2.31      1.46 o
  -9   5   6       17.75       17.23      3.45 o
  -8   5   6        1.48       -0.34      2.41 o
  -7   5   6       79.43       98.91      6.55 o
  -6   5   6        0.00        2.99      1.82 o
  -5   5   6       75.38       94.66      4.65 o
  -4   5   6        0.86        0.32      1.57 o
  -3   5   6        1.93        0.52      1.90 o
  -2   5   6        2.89        2.34      1.32 o
  -1   5   6        3.64       -0.34      3.45 o
   0   5   6        5.57        1.62      1.57 o
   1   5   6        2.57       -1.72      2.07 o
   2   5   6        0.07       -2.41      2.41 o
   3   5   6       11.05        9.11      2.06 o
   4   5   6       21.14       21.52      2.55 o
   5   5   6        2.84        3.96      1.71 o
   6   5   6        7.48        6.87      1.90 o
 -21   0   7        0.82        0.00      1.72 o
 -19   0   7      136.39      124.75      9.99 o
 -17   0   7      251.67      239.86      9.65 o
 -15   0   7       11.26       12.55      1.32 o
 -13   0   7       96.68       90.98      2.51 o
 -11   0   7      428.06      442.16      8.75 o
  -9   0   7      255.85      312.86      5.58 o
  -7   0   7     5578.29     5816.20     81.28 o
  -5   0   7        4.99        5.56      0.38 o
  -3   0   7       70.88       53.21      1.02 o
  -1   0   7     3481.19     3605.84     50.49 o
   1   0   7        8.94        6.36      0.33 o
   3   0   7      588.27      588.38     11.59 o
   5   0   7      451.22      449.53      7.57 o
   7   0   7      276.83      278.10      5.61 o
   9   0   7      265.77      312.01      6.57 o
  11   0   7       14.49       17.83      1.46 o
  13   0   7        0.90        2.24      0.97 o
  15   0   7       49.39       48.52      2.55 o
  17   0   7        3.20        3.79      1.32 o
  19   0   7        8.99        5.51      2.41 o
 -22   1   7        0.78        2.85      1.32 o
 -21   1   7        0.38        0.09      1.32 o
 -20   1   7        1.46        2.91      2.07 o
 -19   1   7        5.36        6.04      1.46 o
 -18   1   7      119.87      120.07      4.26 o
 -17   1   7       74.31       62.69      2.67 o
 -16   1   7       43.72       45.98      1.71 o
 -15   1   7       97.62       89.84      2.36 o
 -14   1   7       13.19       12.86      0.77 o
 -13   1   7       37.63       39.96      1.07 o
 -12   1   7        1.87        1.14      0.35 o
 -11   1   7      112.15      108.18      1.73 o
 -10   1   7      166.90      169.93      2.47 o
  -9   1   7       77.23       87.27      1.50 o
  -8   1   7        8.19        6.43      0.40 o
  -7   1   7        0.32        0.98      0.34 o
  -6   1   7      633.83      758.31      8.32 o
  -5   1   7      429.15      429.85      5.53 o
  -4   1   7     1440.98     1621.16     16.12 o
  -3   1   7       17.30       25.93      0.71 o
  -2   1   7      294.17      303.28      3.93 o
  -1   1   7      531.05      536.42      6.21 o
   0   1   7        2.08        3.80      0.23 o
   1   1   7       38.59       35.50      0.72 o
   2   1   7      402.97      453.93      5.01 o
   3   1   7        0.04        0.19      0.18 o
   4   1   7      312.68      325.98      3.92 o
   5   1   7        7.16        5.94      0.37 o
   6   1   7        1.39        1.00      0.28 o
   7   1   7        4.92       11.20      0.53 o
   8   1   7        0.17        0.95      0.32 o
   9   1   7      224.12      227.85      3.77 o
  10   1   7        4.57        2.97      0.57 o
  11   1   7       14.65       12.96      1.43 o
  12   1   7      198.39      193.82      3.50 o
  13   1   7       22.88       19.79      1.19 o
  14   1   7        7.23        7.57      0.96 o
  15   1   7        6.85        8.65      1.01 o
  16   1   7        0.02        0.61      0.78 o
  17   1   7        0.03       -0.19      0.90 o
  18   1   7        2.15        6.01      1.19 o
  19   1   7       21.82       27.41      1.97 o
 -21   2   7        2.05        1.33      1.57 o
 -20   2   7       22.77       31.30      2.65 o
 -19   2   7        1.13        0.19      1.32 o
 -18   2   7        8.51       11.64      1.82 o
 -17   2   7       20.65       22.64      4.48 o
 -16   2   7       18.05       15.98      1.22 o
 -15   2   7        5.86        4.58      0.84 o
 -14   2   7       13.64       12.86      1.34 o
 -13   2   7       25.54       22.36      1.22 o
 -12   2   7        4.25        2.86      0.66 o
 -11   2   7        1.76        0.49      0.48 o
 -10   2   7       28.85       24.56      0.92 o
  -9   2   7        5.87        5.94      0.53 o
  -8   2   7        6.87        5.16      0.64 o
  -7   2   7      137.49      155.46      2.54 o
  -6   2   7      133.19      146.97      2.42 o
  -5   2   7      146.27      152.95      2.51 o
  -4   2   7      470.31      470.18      6.55 o
  -3   2   7      317.39      364.13      5.20 o
  -2   2   7      267.14      280.06      3.97 o
  -1   2   7       18.29       16.53      0.52 o
   0   2   7        1.04        3.10      0.77 o
   1   2   7        0.07        1.45      0.43 o
   2   2   7        0.71        2.02      0.40 o
   3   2   7       42.56       40.31      0.90 o
   4   2   7       80.56       87.02      1.43 o
   5   2   7      177.87      169.84      2.37 o
   6   2   7       28.75       28.15      0.85 o
   7   2   7        0.05        0.93      0.48 o
   8   2   7        0.20        1.20      0.54 o
   9   2   7      103.31       83.74      2.24 o
  10   2   7       37.44       37.50      1.31 o
  11   2   7        7.30       10.56      1.06 o
  12   2   7        6.77        8.97      0.87 o
  13   2   7        9.62        9.06      0.89 o
  14   2   7        0.43       -0.74      0.74 o
  15   2   7       13.33       12.74      1.16 o
  16   2   7        8.52       11.04      1.19 o
  17   2   7        0.10       -0.14      1.40 o
 -19   3   7       93.33       98.60      5.17 o
 -18   3   7        8.39        6.59      1.82 o
 -17   3   7        3.76        5.32      1.65 o
 -16   3   7        2.62        3.02      1.57 o
 -15   3   7       58.16       57.22      3.14 o
 -14   3   7        3.07        2.98      1.32 o
 -13   3   7        0.62       -0.57      1.08 o
 -12   3   7       10.94       14.60      1.19 o
 -11   3   7       35.52       40.82      1.81 o
 -10   3   7       14.70       18.38      1.14 o
  -9   3   7      104.75      113.44      2.24 o
  -8   3   7      177.26      184.75      3.16 o
  -7   3   7       19.84       20.60      0.96 o
  -6   3   7        3.41        5.43      0.62 o
  -5   3   7       74.25       81.20      1.76 o
  -4   3   7       22.89       24.66      1.01 o
  -3   3   7       65.68       65.91      1.56 o
  -2   3   7      148.73      149.19      2.97 o
  -1   3   7      161.01      148.95      3.33 o
   0   3   7        7.43        8.76      0.86 o
   1   3   7        8.45        8.99      0.90 o
   2   3   7        0.00        0.34      0.58 o
   3   3   7       12.42       11.55      0.94 o
   4   3   7        0.01       -0.25      0.59 o
   5   3   7       12.15       16.23      1.19 o
   6   3   7        0.44        1.89      0.90 o
   7   3   7        1.09        2.29      0.78 o
   8   3   7       37.02       38.11      1.81 o
   9   3   7      145.69      127.45      3.35 o
  10   3   7       16.51       16.34      1.49 o
  11   3   7       17.15       14.83      1.36 o
  12   3   7        0.16       -0.22      0.88 o
  13   3   7        2.85        4.19      1.09 o
  14   3   7        0.82        2.44      1.40 o
  15   3   7        1.26        2.81      1.46 o
 -15   4   7       20.16       23.78      3.79 o
 -14   4   7        7.91        9.30      3.10 o
 -13   4   7        1.12        6.20      2.41 o
 -12   4   7        9.81       11.72      2.76 o
 -11   4   7        0.35        3.10      2.07 o
 -10   4   7        8.46        6.55      2.41 o
  -9   4   7        0.02       -1.22      1.22 o
  -8   4   7       63.37       73.96      2.68 o
  -7   4   7       29.67       32.58      1.90 o
  -6   4   7        0.18        1.72      0.90 o
  -5   4   7        5.92        5.99      1.01 o
  -4   4   7       34.38       38.10      1.75 o
  -3   4   7       28.30       33.47      1.90 o
  -2   4   7       41.11       35.56      1.97 o
  -1   4   7       85.25       92.78      2.65 o
   0   4   7       16.00       18.45      1.52 o
   1   4   7        4.95        2.07      1.14 o
   2   4   7        4.28        5.86      3.79 o
   3   4   7       11.18       10.31      1.32 o
   4   4   7       22.59       18.14      1.57 o
   5   4   7        5.82        3.87      1.16 o
   6   4   7        1.26        2.07      1.16 o
   7   4   7        9.49       10.37      2.24 o
   8   4   7      101.48       78.06      3.48 o
   9   4   7       17.94       16.97      1.90 o
  10   4   7       14.64       12.64      1.72 o
  11   4   7        0.12       -1.15      1.15 o
  12   4   7        1.94        1.46      1.55 o
  -8   5   7       17.92       25.85      4.14 o
  -7   5   7        0.33        2.76      1.71 o
  -6   5   7       69.48       83.29      5.69 o
  -5   5   7        9.11       10.56      2.06 o
  -4   5   7        8.24        8.03      2.06 o
  -3   5   7       15.56       14.17      1.67 o
  -2   5   7       28.27       30.78      2.17 o
  -1   5   7        0.37       -0.47      1.11 o
   0   5   7        0.00       -2.58      2.58 o
   1   5   7        3.98       -0.69      2.41 o
   2   5   7        3.27        0.44      2.93 o
   3   5   7        5.36        3.72      1.82 o
   4   5   7        0.37        0.40      1.57 o
   5   5   7        6.26        4.62      1.82 o
 -22   0   8       16.68       20.68      3.10 o
 -20   0   8       21.28       17.92      2.76 o
 -18   0   8       47.85       36.19      3.45 o
 -16   0   8      937.25      863.29     28.95 o
 -14   0   8      328.51      322.87      6.82 o
 -12   0   8       33.39       31.13      1.39 o
 -10   0   8        0.00        0.60      0.34 o
  -8   0   8     1753.70     1859.97     26.95 o
  -6   0   8      745.67      774.77     11.19 o
  -4   0   8      588.02      679.52     14.14 o
  -2   0   8     2035.15     2231.24     31.40 o
   0   0   8      121.85      121.69      3.28 o
   2   0   8     2282.25     2185.31     60.06 o
   4   0   8      334.53      323.64      9.35 o
   6   0   8      114.86      127.10      3.43 o
   8   0   8      271.14      285.66      6.73 o
  10   0   8       37.12       42.13      1.65 o
  12   0   8       34.85       37.11      2.06 o
  14   0   8      134.26      148.12      4.75 o
  16   0   8        0.61       -0.84      1.72 o
  18   0   8       11.27       12.62      1.90 o
 -22   1   8        0.57        0.00      1.46 o
 -21   1   8       37.34       34.91      2.55 o
 -20   1   8        0.75       -0.34      1.22 o
 -19   1   8        0.07        1.60      1.38 o
 -18   1   8        7.88        6.32      1.11 o
 -17   1   8       40.60       36.05      1.85 o
 -16   1   8       49.59       41.68      1.63 o
 -15   1   8      183.31      162.68      3.52 o
 -14   1   8       34.48       35.58      1.46 o
 -13   1   8        0.87        0.50      0.40 o
 -12   1   8       49.73       53.70      1.14 o
 -11   1   8        0.00        0.28      0.33 o
 -10   1   8      308.59      290.95      3.94 o
  -9   1   8        0.97        0.13      0.24 o
  -8   1   8      163.51      153.09      2.11 o
  -7   1   8      519.64      494.27      5.88 o
  -6   1   8      112.58      121.68      1.47 o
  -5   1   8      819.21      843.48      9.61 o
  -4   1   8     1540.48     1720.97     23.20 o
  -3   1   8     2268.44     2564.37     33.76 o
  -2   1   8     1003.91     1022.69     14.47 o
  -1   1   8      120.92      129.41      1.64 o
   0   1   8      359.62      377.75      4.25 o
   1   1   8      397.78      414.15      4.93 o
   2   1   8        0.00       -0.11      0.17 o
   3   1   8      218.59      207.33      2.45 o
   4   1   8       28.76       21.73      0.62 o
   5   1   8      220.01      220.34      3.18 o
   6   1   8      286.33      270.99      3.65 o
   7   1   8      191.39      185.09      2.91 o
   8   1   8      664.77      657.03      8.85 o
   9   1   8      186.91      186.05      3.25 o
  10   1   8        4.53        5.19      0.64 o
  11   1   8      128.14      122.66      2.49 o
  12   1   8       61.48       61.16      2.09 o
  13   1   8        0.59        1.85      0.72 o
  14   1   8        4.08        0.33      0.72 o
  15   1   8        0.15       -0.16      0.74 o
  16   1   8        1.34        1.96      1.07 o
  17   1   8       15.03       15.82      1.31 o
  18   1   8       41.63       45.22      2.32 o
 -21   2   8        0.11       -0.80      1.40 o
 -20   2   8        8.43       14.24      2.06 o
 -19   2   8        7.23        5.97      1.90 o
 -18   2   8       23.93       32.52      2.40 o
 -17   2   8       30.21       31.48      1.81 o
 -16   2   8       26.64       32.60      2.96 o
 -15   2   8       43.84       44.85      1.78 o
 -14   2   8       20.29       21.40      1.22 o
 -13   2   8       10.37        7.47      0.87 o
 -12   2   8        0.11       -0.55      0.55 o
 -11   2   8       86.45       91.37      1.84 o
 -10   2   8        4.10        4.37      0.53 o
  -9   2   8       64.88       67.00      1.44 o
  -8   2   8        3.90        6.51      0.53 o
  -7   2   8       15.20       16.67      0.82 o
  -6   2   8       11.52       15.34      1.21 o
  -5   2   8      127.54      150.89      2.51 o
  -4   2   8      900.23      927.55     12.38 o
  -3   2   8      382.99      406.50      5.15 o
  -2   2   8       39.24       35.35      1.00 o
  -1   2   8      633.81      605.96      8.12 o
   0   2   8      515.65      503.88      8.44 o
   1   2   8       54.20       57.29      1.54 o
   2   2   8        4.16        3.05      0.34 o
   3   2   8       85.25       86.01      1.81 o
   4   2   8       90.43       80.66      1.51 o
   5   2   8        0.70        0.84      0.33 o
   6   2   8        0.05        0.04      0.34 o
   7   2   8      121.32      126.31      2.47 o
   8   2   8      417.35      394.86      6.17 o
   9   2   8       15.27       21.08      1.03 o
  10   2   8        0.55        0.86      0.50 o
  11   2   8        4.20        3.68      0.91 o
  12   2   8       17.73       18.77      1.12 o
  13   2   8       14.70       11.86      1.25 o
  14   2   8        1.58        2.18      0.95 o
  15   2   8        4.37        4.77      1.09 o
  16   2   8        5.52        7.19      1.61 o
  17   2   8       28.38       37.74      3.10 o
 -19   3   8        0.07       -1.18      2.24 o
 -18   3   8       20.65       23.66      2.40 o
 -17   3   8        1.08        1.78      2.76 o
 -16   3   8       85.14       89.68      3.88 o
 -15   3   8       43.81       49.34      2.89 o
 -14   3   8        6.96        7.58      1.57 o
 -13   3   8        0.78        1.08      0.88 o
 -12   3   8        0.47        0.18      0.75 o
 -11   3   8       15.71       17.72      1.14 o
 -10   3   8       17.80       21.27      1.34 o
  -9   3   8       11.82        7.84      0.74 o
  -8   3   8        5.51        5.76      0.63 o
  -7   3   8        0.01       -0.38      0.73 o
  -6   3   8        8.03        7.77      0.77 o
  -5   3   8       64.33       61.88      1.74 o
  -4   3   8      461.32      445.58      7.13 o
  -3   3   8        0.58        0.85      0.64 o
  -2   3   8       24.51       23.06      1.09 o
  -1   3   8        8.34        7.88      0.90 o
   0   3   8        4.91        6.58      0.67 o
   1   3   8      155.59      152.81      3.94 o
   2   3   8       21.20       26.08      1.15 o
   3   3   8       38.76       42.70      1.30 o
   4   3   8       13.92       13.55      0.96 o
   5   3   8        2.76        3.77      0.71 o
   6   3   8        5.88        3.09      0.78 o
   7   3   8       50.11       47.08      1.75 o
   8   3   8        1.43        1.77      0.88 o
   9   3   8       14.71       17.96      1.45 o
  10   3   8       53.66       50.37      2.14 o
  11   3   8        0.11       -0.60      1.28 o
  12   3   8        1.45        0.73      0.95 o
  13   3   8        5.58        2.87      1.09 o
  14   3   8        1.22        1.84      1.40 o
  15   3   8        3.11        0.69      2.41 o
 -15   4   8       10.22       13.44      3.45 o
 -14   4   8        0.96       -2.07      2.07 o
 -13   4   8        5.80        8.62      2.76 o
 -12   4   8        4.20        0.69      2.07 o
 -11   4   8        6.15        6.55      2.41 o
 -10   4   8        0.11        1.55      1.46 o
  -9   4   8        0.05       -0.77      0.91 o
  -8   4   8       21.79       29.16      1.81 o
  -7   4   8        0.15        1.72      1.00 o
  -6   4   8        4.29        3.88      0.94 o
  -5   4   8      164.72      168.91      3.90 o
  -4   4   8       38.39       40.03      2.17 o
  -3   4   8      125.51      132.35      3.77 o
  -2   4   8        1.52        1.40      1.05 o
  -1   4   8       39.20       40.98      2.12 o
   0   4   8        0.07       -0.92      0.99 o
   1   4   8        0.25       -0.99      0.99 o
   2   4   8       17.72       15.45      1.82 o
   3   4   8        1.69       -0.28      1.05 o
   4   4   8        0.00       -0.91      0.91 o
   5   4   8       29.77       23.46      1.77 o
   6   4   8       21.44       21.04      1.72 o
   7   4   8       67.57       60.38      2.57 o
   8   4   8       36.86       37.91      4.14 o
   9   4   8       20.05       19.51      2.07 o
  10   4   8        2.56        2.73      1.40 o
  11   4   8        1.40        0.63      1.72 o
  -8   5   8        5.82       11.03      3.10 o
  -7   5   8        1.50        2.07      1.71 o
  -6   5   8       39.21       51.43      3.45 o
  -5   5   8       62.10       70.70      3.77 o
  -4   5   8        0.34        1.31      1.32 o
  -3   5   8       48.34       49.48      2.50 o
  -2   5   8       11.43        7.43      1.42 o
  -1   5   8        7.31        6.39      2.07 o
   0   5   8       11.69        7.68      1.82 o
   1   5   8        0.11       -1.03      1.40 o
   2   5   8        0.22       -1.46      1.46 o
   3   5   8        0.20       -1.57      1.57 o
   4   5   8        0.11       -1.57      1.57 o
 -21   0   9        2.29       -0.69      1.72 o
 -19   0   9      101.29       87.88      5.17 o
 -17   0   9       28.53       26.19      2.76 o
 -15   0   9       26.21       15.94      1.97 o
 -13   0   9       39.72       36.65      1.59 o
 -11   0   9       17.84       22.98      1.19 o
  -9   0   9      439.90      432.17      7.14 o
  -7   0   9       60.39       65.58      1.77 o
  -5   0   9     2982.95     3157.13     44.41 o
  -3   0   9        1.06        0.00      0.28 o
  -1   0   9     3620.38     4009.52     79.31 o
   1   0   9      389.97      385.63      5.26 o
   3   0   9       71.00       77.86      1.70 o
   5   0   9       17.44       15.54      0.90 o
   7   0   9       11.44       11.77      0.85 o
   9   0   9        4.02        4.96      0.80 o
  11   0   9        6.07        5.18      1.38 o
  13   0   9       20.56       27.59      1.95 o
  15   0   9        7.92        8.43      1.57 o
  17   0   9        0.75        1.00      1.32 o
 -22   1   9        9.97       13.18      3.10 o
 -21   1   9       16.51       15.90      2.06 o
 -20   1   9        1.28        0.00      1.22 o
 -19   1   9       18.00       13.99      1.36 o
 -18   1   9       30.76       24.28      1.65 o
 -17   1   9       91.13       72.34      2.23 o
 -16   1   9       65.25       51.40      1.80 o
 -15   1   9       24.37       20.19      1.24 o
 -14   1   9      114.61      104.99      2.57 o
 -13   1   9       11.25       10.61      0.77 o
 -12   1   9       68.40       59.38      1.52 o
 -11   1   9       75.75       72.89      1.39 o
 -10   1   9       28.78       26.29      0.76 o
  -9   1   9       70.96       77.54      1.31 o
  -8   1   9        1.68        1.56      0.29 o
  -7   1   9       79.71       89.23      1.40 o
  -6   1   9      699.86      767.95      8.28 o
  -5   1   9     1346.46     1451.34     15.31 o
  -4   1   9      305.80      332.15      4.25 o
  -3   1   9     1120.77     1249.61     13.97 o
  -2   1   9      219.21      234.72      2.95 o
  -1   1   9      701.53      772.08     11.56 o
   0   1   9      408.54      407.16      4.80 o
   1   1   9        0.00       -0.18      0.18 o
   2   1   9        2.50        1.41      0.19 o
   3   1   9        0.44        0.25      0.20 o
   4   1   9      168.96      158.26      2.04 o
   5   1   9       49.03       58.35      1.01 o
   6   1   9      205.07      213.31      3.01 o
   7   1   9        0.00        0.33      0.37 o
   8   1   9        1.61        0.46      0.43 o
   9   1   9        4.15        3.42      0.64 o
  10   1   9      313.69      290.72      4.75 o
  11   1   9        0.02        0.28      0.62 o
  12   1   9        0.06        0.62      0.72 o
  13   1   9        4.64        4.02      0.84 o
  14   1   9        1.86        0.82      0.72 o
  15   1   9        5.08        5.85      0.96 o
  16   1   9        0.00       -0.47      0.84 o
  17   1   9        0.56        0.02      0.94 o
  18   1   9        2.34        5.97      4.14 o
 -21   2   9        0.53       -1.03      1.46 o
 -20   2   9        5.40        7.72      1.82 o
 -19   2   9       12.86       13.92      1.90 o
 -18   2   9        1.26       -0.35      0.95 o
 -17   2   9       83.85       99.20      3.40 o
 -16   2   9      112.13      102.55      3.10 o
 -15   2   9      154.65      158.26      3.86 o
 -14   2   9       12.40       12.73      1.05 o
 -13   2   9        1.90        3.43      0.95 o
 -12   2   9       21.40       26.87      1.21 o
 -11   2   9        6.75        5.90      0.62 o
 -10   2   9        3.02        2.55      0.49 o
  -9   2   9        3.25        2.07      0.46 o
  -8   2   9      197.86      200.84      3.23 o
  -7   2   9      326.66      358.73      5.19 o
  -6   2   9      464.71      490.59      6.90 o
  -5   2   9      121.43      117.68      2.41 o
  -4   2   9       45.89       42.14      1.09 o
  -3   2   9      368.73      382.03      5.31 o
  -2   2   9       49.97       52.16      1.20 o
  -1   2   9       19.34       15.98      0.69 o
   0   2   9       83.92       81.97      1.74 o
   1   2   9        0.17       -0.20      0.38 o
   2   2   9       57.85       52.52      1.35 o
   3   2   9       32.37       30.25      1.03 o
   4   2   9       42.91       44.29      1.08 o
   5   2   9       23.24       20.15      0.90 o
   6   2   9       19.79       20.16      1.15 o
   7   2   9        3.96        3.16      0.95 o
   8   2   9       58.90       60.55      1.87 o
   9   2   9       80.54       79.80      2.22 o
  10   2   9       85.36       89.39      2.39 o
  11   2   9      289.35      255.02      4.99 o
  12   2   9       50.97       42.81      1.97 o
  13   2   9        0.32        2.06      0.95 o
  14   2   9        2.62        2.02      0.95 o
  15   2   9        7.03       10.46      1.36 o
  16   2   9        1.37       -0.28      1.32 o
 -19   3   9        0.22        0.00      2.41 o
 -18   3   9       59.62       71.34      5.51 o
 -17   3   9       24.43       26.11      2.40 o
 -16   3   9       24.71       26.19      3.79 o
 -15   3   9      104.86       95.46      6.20 o
 -14   3   9        3.07        2.61      1.40 o
 -13   3   9       59.30       57.11      2.80 o
 -12   3   9        6.70       10.36      2.07 o
 -11   3   9       15.25       14.33      1.67 o
 -10   3   9        2.85        2.51      0.95 o
  -9   3   9        1.97        1.93      0.68 o
  -8   3   9       14.94       16.54      1.00 o
  -7   3   9        5.16        8.18      0.78 o
  -6   3   9       15.33       16.66      1.03 o
  -5   3   9        7.45        9.04      0.82 o
  -4   3   9       27.12       25.32      1.60 o
  -3   3   9       52.03       48.06      1.56 o
  -2   3   9        2.75        0.69      0.62 o
  -1   3   9      117.19      123.33      2.64 o
   0   3   9        0.15        0.16      0.72 o
   1   3   9      239.80      236.81      4.14 o
   2   3   9       13.73       11.60      0.86 o
   3   3   9        3.44        0.52      0.69 o
   4   3   9       13.26       14.15      0.98 o
   5   3   9       64.89       52.32      1.78 o
   6   3   9       22.64       20.63      1.25 o
   7   3   9        0.97        0.91      0.72 o
   8   3   9       30.88       33.47      1.73 o
   9   3   9        4.53        4.93      1.09 o
  10   3   9       41.57       40.05      2.01 o
  11   3   9        0.91        0.80      0.95 o
  12   3   9        2.51        1.78      1.05 o
  13   3   9        0.01       -0.76      1.32 o
  14   3   9        0.00       -0.98      0.98 o
 -15   4   9        9.60        9.65      3.10 o
 -14   4   9        0.04       -0.69      2.41 o
 -13   4   9        0.13        2.76      2.41 o
 -12   4   9        1.31        0.00      2.07 o
 -11   4   9        0.04       -1.19      1.32 o
 -10   4   9        0.01       -0.14      0.95 o
  -9   4   9        5.62        7.66      1.21 o
  -8   4   9       11.65       16.41      1.46 o
  -7   4   9       48.47       51.21      2.28 o
  -6   4   9       48.39       51.33      2.37 o
  -5   4   9       12.00       12.97      1.41 o
  -4   4   9       18.82       20.50      1.65 o
  -3   4   9       19.04       17.21      1.63 o
  -2   4   9       34.00       28.45      1.85 o
  -1   4   9       65.89       65.48      2.92 o
   0   4   9       75.35       70.51      2.97 o
   1   4   9       43.92       37.06      2.55 o
   2   4   9        6.33        6.45      1.57 o
   3   4   9        0.00       -1.05      1.05 o
   4   4   9        0.26       -1.05      1.05 o
   5   4   9        5.56        5.38      2.23 o
   6   4   9        8.60        8.94      1.45 o
   7   4   9        2.74        3.63      1.42 o
   8   4   9       12.13        9.58      1.90 o
   9   4   9        0.23        1.72      2.41 o
  10   4   9        0.62        0.50      1.72 o
  -7   5   9       11.97       14.82      3.45 o
  -6   5   9        2.04        5.69      1.95 o
  -5   5   9        4.29        6.74      1.66 o
  -4   5   9        4.96        5.93      1.46 o
  -3   5   9        5.05        3.27      1.42 o
  -2   5   9        0.27       -1.68      1.68 o
  -1   5   9        1.90        1.16      1.21 o
   0   5   9        1.02       -1.16      1.16 o
   1   5   9        2.10       -0.72      1.40 o
   2   5   9        0.29        0.34      1.71 o
 -22   0  10        1.27        2.76      2.41 o
 -20   0  10        4.57        7.24      2.41 o
 -18   0  10       35.12       31.71      3.10 o
 -16   0  10        0.19        1.15      1.08 o
 -14   0  10       79.04       93.26      2.85 o
 -12   0  10      616.47      610.69     12.10 o
 -10   0  10      458.30      476.47      7.96 o
  -8   0  10      625.67      662.53     10.69 o
  -6   0  10      207.14      212.91      3.75 o
  -4   0  10      974.09      988.83     15.61 o
  -2   0  10     5381.44     5874.18     81.95 o
   0   0  10      709.67      687.34      9.09 o
   2   0  10      518.69      526.88      7.99 o
   4   0  10        0.92        2.35      1.04 o
   6   0  10        0.75       -0.10      0.50 o
   8   0  10        9.71        9.93      0.96 o
  10   0  10      128.46      137.73      9.65 o
  12   0  10      142.45      145.24      7.41 o
  14   0  10       19.24       20.93      1.82 o
  16   0  10        1.29       -0.69      1.72 o
 -22   1  10       12.31       16.57      2.15 o
 -21   1  10        1.85        3.68      1.57 o
 -20   1  10        7.78       10.14      1.66 o
 -19   1  10        1.38        1.67      0.95 o
 -18   1  10        1.02       -0.10      0.85 o
 -17   1  10       87.79       86.02      2.53 o
 -16   1  10       10.67        7.26      1.01 o
 -15   1  10      101.45      107.11      2.74 o
 -14   1  10      928.83      840.96     12.88 o
 -13   1  10      188.79      204.64      3.72 o
 -12   1  10      185.24      177.73      2.72 o
 -11   1  10       14.83       17.28      0.75 o
 -10   1  10       87.12       88.89      1.61 o
  -9   1  10      517.87      546.17      6.94 o
  -8   1  10       26.17       30.79      0.82 o
  -7   1  10      379.29      406.17      4.81 o
  -6   1  10      338.31      326.76      3.93 o
  -5   1  10      659.64      656.24      7.48 o
  -4   1  10     1139.22     1217.34     13.54 o
  -3   1  10      211.46      190.08      2.60 o
  -2   1  10       70.38       66.48      1.20 o
  -1   1  10      665.34      716.66      8.70 o
   0   1  10      259.83      281.47      3.68 o
   1   1  10      252.74      243.63      3.09 o
   2   1  10      295.10      311.93      3.59 o
   3   1  10       38.79       30.00      0.68 o
   4   1  10       28.92       37.50      0.75 o
   5   1  10       26.70       26.34      0.79 o
   6   1  10      276.36      254.20      3.51 o
   7   1  10       15.13       14.03      0.71 o
   8   1  10       37.01       35.34      1.39 o
   9   1  10        0.06       -0.27      0.48 o
  10   1  10       32.59       27.95      1.17 o
  11   1  10        0.87        0.07      0.60 o
  12   1  10        0.30       -0.63      0.63 o
  13   1  10       58.47       56.28      1.93 o
  14   1  10       14.36       14.68      1.14 o
  15   1  10        0.04       -0.09      0.84 o
  16   1  10       22.55       28.03      1.89 o
  17   1  10        3.26        3.10      2.41 o
 -21   2  10        7.15        4.43      2.76 o
 -20   2  10        1.96       -1.41      3.27 o
 -19   2  10       23.36       26.22      1.81 o
 -18   2  10        5.64        6.39      2.48 o
 -17   2  10       46.18       36.46      1.90 o
 -16   2  10        2.73        1.13      1.08 o
 -15   2  10      104.40       89.34      3.35 o
 -14   2  10       71.93       88.87      2.54 o
 -13   2  10      853.09      831.75     14.20 o
 -12   2  10        2.53        3.85      0.62 o
 -11   2  10       14.69       13.05      0.76 o
 -10   2  10       18.97       19.52      0.85 o
  -9   2  10       11.66       12.64      0.71 o
  -8   2  10        8.37        8.28      0.59 o
  -7   2  10       14.08       18.02      0.76 o
  -6   2  10       25.19       22.40      0.81 o
  -5   2  10       34.76       32.12      1.16 o
  -4   2  10       31.60       35.43      1.16 o
  -3   2  10      574.17      576.64      7.76 o
  -2   2  10       77.45       74.95      1.57 o
  -1   2  10        6.90        5.65      0.46 o
   0   2  10        1.42        0.95      0.38 o
   1   2  10       12.00       14.25      0.77 o
   2   2  10      117.44      117.01      2.31 o
   3   2  10      130.95      127.13      2.27 o
   4   2  10        0.07       -0.48      0.48 o
   5   2  10       70.83       66.62      1.58 o
   6   2  10       17.95       15.16      0.97 o
   7   2  10        0.00       -0.58      0.58 o
   8   2  10      119.51      102.42      2.84 o
   9   2  10        5.40        3.20      0.74 o
  10   2  10       16.48       11.68      1.07 o
  11   2  10        2.85        2.76      1.46 o
  12   2  10        0.94        0.32      0.85 o
  13   2  10        3.64        5.41      1.09 o
  14   2  10        5.46        3.85      1.09 o
  15   2  10        0.02        0.34      1.14 o
  16   2  10        0.17       -0.29      1.72 o
 -18   3  10        0.51        1.03      2.41 o
 -17   3  10        3.03        2.76      2.41 o
 -16   3  10       10.21       14.47      3.10 o
 -15   3  10        3.50        2.81      1.40 o
 -14   3  10        3.46        2.73      1.38 o
 -13   3  10       60.51       65.53      2.98 o
 -12   3  10       32.41       27.86      1.77 o
 -11   3  10        0.98       -0.75      0.75 o
 -10   3  10       10.11       10.75      1.16 o
  -9   3  10        3.52        2.49      0.76 o
  -8   3  10        2.42        2.94      0.73 o
  -7   3  10       48.91       53.55      1.69 o
  -6   3  10       26.32       26.53      1.21 o
  -5   3  10       20.84       20.84      1.15 o
  -4   3  10        9.07        9.51      0.85 o
  -3   3  10      101.90      104.52      2.82 o
  -2   3  10      435.82      422.61      6.93 o
  -1   3  10      171.49      165.20      3.31 o
   0   3  10       24.94       25.62      1.26 o
   1   3  10       77.64       76.85      2.37 o
   2   3  10       24.38       24.79      1.12 o
   3   3  10      101.50      101.63      2.23 o
   4   3  10       35.21       35.41      1.53 o
   5   3  10        2.84        0.51      0.66 o
   6   3  10        0.84       -0.13      0.68 o
   7   3  10       33.54       34.98      1.60 o
   8   3  10       49.54       48.42      2.10 o
   9   3  10       63.67       51.38      2.22 o
  10   3  10        0.00       -0.22      0.88 o
  11   3  10        4.84        5.21      1.16 o
  12   3  10        8.53        7.08      1.19 o
  13   3  10        0.58       -0.98      0.98 o
 -15   4  10        2.46       -0.69      2.41 o
 -14   4  10       17.83       15.51      3.45 o
 -13   4  10        0.52       -0.69      2.07 o
 -12   4  10        0.26        0.00      2.41 o
 -11   4  10        1.52        2.49      1.57 o
 -10   4  10        0.03       -0.85      0.95 o
  -9   4  10        5.40        6.87      1.25 o
  -8   4  10        1.17       -0.61      0.95 o
  -7   4  10        0.00       -0.45      1.32 o
  -6   4  10        0.47       -0.58      0.95 o
  -5   4  10        2.18        4.13      1.16 o
  -4   4  10       14.28       13.00      1.68 o
  -3   4  10      115.60      111.29      3.42 o
  -2   4  10       10.94       10.43      1.36 o
  -1   4  10       68.34       76.19      2.77 o
   0   4  10       40.02       42.76      2.17 o
   1   4  10        1.93       -1.38      1.38 o
   2   4  10        2.67        0.52      1.46 o
   3   4  10        0.00       -0.95      0.95 o
   4   4  10        0.03       -0.95      0.95 o
   5   4  10        0.01       -0.71      1.21 o
   6   4  10        0.29        0.67      1.05 o
   7   4  10       11.13       11.61      1.57 o
   8   4  10        3.20        4.78      1.65 o
   9   4  10        1.29        5.17      2.76 o
  10   4  10        5.25        7.24      2.76 o
  -6   5  10       11.88       15.51      3.45 o
  -5   5  10        6.63        9.71      1.62 o
  -4   5  10       13.09       13.20      1.89 o
  -3   5  10        0.02       -1.13      1.65 o
  -2   5  10        0.25       -0.59      1.21 o
  -1   5  10        3.44        2.63      1.32 o
   0   5  10        3.02        2.67      1.32 o
   1   5  10        1.26        0.41      1.03 o
 -21   0  11        0.71        0.34      2.07 o
 -19   0  11        0.60       -1.38      1.38 o
 -17   0  11       32.35       26.23      1.95 o
 -15   0  11      318.46      269.28      6.15 o
 -13   0  11       78.96       69.18      2.25 o
 -11   0  11      101.91       95.06      3.33 o
  -9   0  11      996.00      956.93     17.61 o
  -7   0  11      511.79      532.77      8.71 o
  -5   0  11       15.56        5.06      0.45 o
  -3   0  11       35.76       28.94      0.92 o
  -1   0  11     1458.55     1656.47     25.81 o
   1   0  11     1315.16     1440.75     20.28 o
   3   0  11      211.11      206.44      5.92 o
   5   0  11        3.56        5.57      0.55 o
   7   0  11      199.31      207.10      4.62 o
   9   0  11        0.26        0.90      0.71 o
  11   0  11        1.46        0.69      0.97 o
  13   0  11       42.45       42.23      2.44 o
  15   0  11       27.17       27.84      2.31 o
  17   0  11        0.27        0.00      2.07 o
 -22   1  11        0.27       -0.78      1.55 o
 -21   1  11        3.63        3.62      1.46 o
 -20   1  11       10.83        7.89      1.25 o
 -19   1  11        4.73        4.54      1.48 o
 -18   1  11       14.44       16.77      1.45 o
 -17   1  11       18.57       13.69      1.16 o
 -16   1  11      167.46      161.05      3.64 o
 -15   1  11      308.85      306.24      5.88 o
 -14   1  11       32.92       38.92      1.47 o
 -13   1  11      221.70      209.87      3.51 o
 -12   1  11      379.37      390.39      5.29 o
 -11   1  11       79.85       79.56      1.63 o
 -10   1  11       72.76       73.11      1.41 o
  -9   1  11       12.78       14.13      0.60 o
  -8   1  11      213.20      227.24      2.91 o
  -7   1  11       26.79       34.19      0.78 o
  -6   1  11      266.71      281.89      3.47 o
  -5   1  11      233.77      235.28      2.95 o
  -4   1  11      252.53      299.79      3.90 o
  -3   1  11      317.93      326.09      4.56 o
  -2   1  11        2.72        3.47      0.34 o
  -1   1  11        9.76       11.92      0.47 o
   0   1  11      390.19      390.37      4.94 o
   1   1  11      968.20      906.96     10.91 o
   2   1  11      206.80      207.40      2.51 o
   3   1  11        0.22        1.43      0.30 o
   4   1  11      246.21      234.49      3.81 o
   5   1  11       14.56       15.06      0.71 o
   6   1  11        2.09        0.00      0.44 o
   7   1  11       54.19       46.76      1.22 o
   8   1  11       19.69       21.73      1.01 o
   9   1  11        0.21       -0.60      0.60 o
  10   1  11        2.03        3.00      0.67 o
  11   1  11       25.00       22.30      1.69 o
  12   1  11        2.87        3.07      0.78 o
  13   1  11       42.88       43.08      2.05 o
  14   1  11        6.35        5.60      1.16 o
  15   1  11        1.20        2.36      1.09 o
  16   1  11        0.10       -1.15      1.15 o
 -21   2  11        1.22        3.79      2.76 o
 -20   2  11        6.45        8.23      1.36 o
 -19   2  11       17.66       20.27      1.70 o
 -18   2  11        5.05        4.81      1.16 o
 -17   2  11       24.91       23.20      2.87 o
 -16   2  11       92.31       80.22      2.70 o
 -15   2  11       19.40       25.43      1.61 o
 -14   2  11      477.39      436.65      9.00 o
 -13   2  11      122.96      126.97      3.02 o
 -12   2  11       73.14       70.60      2.54 o
 -11   2  11      220.63      238.41      3.86 o
 -10   2  11       75.30       67.81      1.57 o
  -9   2  11       54.08       55.76      1.37 o
  -8   2  11        0.19       -0.36      0.51 o
  -7   2  11      225.27      230.30      4.07 o
  -6   2  11       29.27       35.28      1.25 o
  -5   2  11        0.76        0.45      0.48 o
  -4   2  11       83.69       84.87      1.99 o
  -3   2  11      255.64      243.67      3.71 o
  -2   2  11      223.04      225.54      3.40 o
  -1   2  11       16.32       14.89      0.71 o
   0   2  11      236.70      219.38      3.43 o
   1   2  11      230.26      213.99      3.71 o
   2   2  11        1.13        0.43      0.59 o
   3   2  11      360.98      341.59      5.02 o
   4   2  11       29.61       33.41      1.16 o
   5   2  11       21.13       23.35      0.99 o
   6   2  11      125.60      114.43      2.72 o
   7   2  11       19.12       13.36      0.96 o
   8   2  11       25.15       20.27      1.22 o
   9   2  11        1.90        3.03      0.76 o
  10   2  11       52.41       51.74      2.10 o
  11   2  11        4.80        2.28      0.98 o
  12   2  11        0.22       -0.34      0.88 o
  13   2  11       10.93        9.14      1.29 o
  14   2  11        0.02       -1.07      1.07 o
  15   2  11        0.15        0.95      1.40 o
 -18   3  11        1.00        1.03      2.76 o
 -17   3  11       15.35       19.64      3.45 o
 -16   3  11       41.35       43.71      2.73 o
 -15   3  11        2.76        0.50      1.21 o
 -14   3  11       19.38       17.47      1.90 o
 -13   3  11        3.65        3.01      1.16 o
 -12   3  11        3.27        2.03      0.98 o
 -11   3  11       44.01       39.27      1.97 o
 -10   3  11        1.57        1.03      0.91 o
  -9   3  11       15.87       16.98      1.19 o
  -8   3  11       11.36       11.08      1.36 o
  -7   3  11       10.00        9.48      0.84 o
  -6   3  11        3.39        3.81      0.70 o
  -5   3  11       55.33       59.22      1.81 o
  -4   3  11      146.40      135.95      2.94 o
  -3   3  11      261.33      277.74      4.92 o
  -2   3  11        1.40        2.00      1.08 o
  -1   3  11      111.03      105.74      2.48 o
   0   3  11        6.38        7.18      1.30 o
   1   3  11      237.64      234.26      4.88 o
   2   3  11       82.08       80.94      2.71 o
   3   3  11        0.18       -0.85      0.85 o
   4   3  11        1.82       -0.27      0.68 o
   5   3  11        0.41       -0.13      0.70 o
   6   3  11        0.23       -0.47      0.66 o
   7   3  11       34.33       29.65      1.67 o
   8   3  11        1.42       -0.77      0.91 o
   9   3  11        0.28        0.00      0.88 o
  10   3  11        1.52        2.49      1.32 o
  11   3  11        2.80        3.57      1.16 o
  12   3  11        5.46        5.39      1.19 o
  13   3  11       25.32       27.80      1.94 o
 -14   4  11        2.65        0.34      2.41 o
 -13   4  11        3.99        2.76      2.76 o
 -12   4  11        0.68       -1.21      1.46 o
 -11   4  11        7.54        6.76      1.36 o
 -10   4  11        5.75        8.67      1.36 o
  -9   4  11        0.19       -0.84      1.00 o
  -8   4  11        2.69        3.86      1.16 o
  -7   4  11        2.65        2.63      1.04 o
  -6   4  11       11.24       15.33      1.66 o
  -5   4  11       44.58       50.34      2.37 o
  -4   4  11       64.05       69.57      2.77 o
  -3   4  11       12.82       14.49      1.52 o
  -2   4  11       38.43       31.39      1.97 o
  -1   4  11        0.32        0.17      0.95 o
   0   4  11        0.38        0.21      0.95 o
   1   4  11        1.35        0.02      0.95 o
   2   4  11       18.78       16.82      1.72 o
   3   4  11        0.18       -1.05      1.05 o
   4   4  11        1.44        1.09      1.09 o
   5   4  11        0.01       -1.05      1.05 o
   6   4  11        7.18        7.77      1.36 o
   7   4  11        1.56        1.62      1.25 o
   8   4  11        5.56       10.21      1.90 o
   9   4  11        0.20        0.57      1.40 o
 -22   0  12        0.36       -0.34      2.07 o
 -20   0  12       29.04       36.87      3.45 o
 -18   0  12       11.60       10.80      1.57 o
 -16   0  12       90.74       89.91      2.85 o
 -14   0  12      268.50      279.57      6.27 o
 -12   0  12     2005.79     1974.63     36.96 o
 -10   0  12        0.07        0.60      0.57 o
  -8   0  12       68.48       65.69      1.69 o
  -6   0  12       76.89       80.43      1.79 o
  -4   0  12      203.12      185.90      3.43 o
  -2   0  12     1318.79     1463.36     22.89 o
   0   0  12      186.32      189.42      3.09 o
   2   0  12        7.65        8.71      0.63 o
   4   0  12      314.35      331.58      6.73 o
   6   0  12      208.23      227.37      4.19 o
   8   0  12      161.72      166.98      4.02 o
  10   0  12       20.81       22.75      1.71 o
  12   0  12       47.85       51.94      3.45 o
  14   0  12        0.46        0.34      1.08 o
  16   0  12       15.25       15.16      2.76 o
 -22   1  12        4.73        5.34      1.90 o
 -21   1  12        2.86        2.47      1.53 o
 -20   1  12        0.00       -0.80      0.91 o
 -19   1  12        6.28        6.06      1.11 o
 -18   1  12        0.68       -0.57      0.85 o
 -17   1  12       17.55       16.96      1.24 o
 -16   1  12        1.92        1.13      1.09 o
 -15   1  12       19.59       15.60      1.16 o
 -14   1  12       16.58       20.14      1.03 o
 -13   1  12      180.49      157.12      2.60 o
 -12   1  12      391.42      372.93      5.08 o
 -11   1  12     1152.88     1153.21     14.14 o
 -10   1  12      137.86      142.39      2.36 o
  -9   1  12        7.44        7.67      0.46 o
  -8   1  12       72.28       72.08      1.23 o
  -7   1  12      907.91      858.39      9.75 o
  -6   1  12       82.54       82.77      1.33 o
  -5   1  12       77.92       87.07      1.37 o
  -4   1  12      229.84      231.87      3.78 o
  -3   1  12       76.01       66.35      1.24 o
  -2   1  12       24.54       20.50      0.67 o
  -1   1  12        5.83        9.32      0.48 o
   0   1  12     1392.23     1423.52     16.86 o
   1   1  12      172.67      181.25      2.59 o
   2   1  12       16.99       20.59      0.65 o
   3   1  12        0.51        2.09      0.37 o
   4   1  12      176.43      168.33      2.80 o
   5   1  12      109.53      102.10      2.66 o
   6   1  12        2.89        1.46      0.51 o
   7   1  12       12.40       11.11      0.94 o
   8   1  12       29.96       22.96      1.22 o
   9   1  12       16.13       13.54      1.05 o
  10   1  12       21.91       19.06      1.19 o
  11   1  12       13.79       13.24      1.74 o
  12   1  12        0.00       -0.75      0.75 o
  13   1  12        9.49        9.84      1.99 o
  14   1  12       21.47       20.83      1.61 o
  15   1  12        3.71        3.38      1.16 o
  16   1  12        1.74        2.41      2.41 o
 -20   2  12        0.81        1.90      1.16 o
 -19   2  12        0.98        1.00      1.21 o
 -18   2  12       19.94       19.82      1.61 o
 -17   2  12        4.08        1.93      1.05 o
 -16   2  12        3.02        5.24      1.05 o
 -15   2  12        5.27        3.22      1.05 o
 -14   2  12      121.91      113.43      3.22 o
 -13   2  12        7.97        7.86      1.16 o
 -12   2  12      152.44      137.28      2.95 o
 -11   2  12      172.82      169.15      3.33 o
 -10   2  12       59.31       60.63      1.79 o
  -9   2  12        0.44       -0.51      0.51 o
  -8   2  12      103.45      100.96      2.28 o
  -7   2  12       72.55       68.78      1.79 o
  -6   2  12       62.75       60.64      1.68 o
  -5   2  12      377.51      379.16      6.96 o
  -4   2  12        0.18        0.06      0.51 o
  -3   2  12        3.16        3.10      0.62 o
  -2   2  12      118.83      107.29      1.98 o
  -1   2  12     1047.50     1008.29     13.24 o
   0   2  12      190.76      185.26      3.05 o
   1   2  12      831.04      803.28     10.76 o
   2   2  12      339.69      331.90      4.95 o
   3   2  12      251.34      235.73      3.75 o
   4   2  12       59.79       60.02      1.55 o
   5   2  12       69.58       56.48      1.63 o
   6   2  12        0.05       -0.60      0.60 o
   7   2  12        0.62        0.00      0.63 o
   8   2  12        0.18       -0.37      0.75 o
   9   2  12       39.14       35.40      1.77 o
  10   2  12       40.14       32.59      1.81 o
  11   2  12        8.15        5.99      1.16 o
  12   2  12       11.74       14.07      1.49 o
  13   2  12        0.25       -0.39      0.88 o
  14   2  12        0.27        0.60      1.09 o
 -18   3  12        4.35        5.17      2.76 o
 -17   3  12       11.42       15.85      3.45 o
 -16   3  12       17.32       19.22      2.93 o
 -15   3  12        3.85        2.94      1.21 o
 -14   3  12       15.36       13.66      1.72 o
 -13   3  12       61.01       52.93      2.37 o
 -12   3  12        1.10        1.62      1.05 o
 -11   3  12       65.75       66.44      2.48 o
 -10   3  12        0.06       -0.76      0.76 o
  -9   3  12       47.16       47.17      1.78 o
  -8   3  12       18.68       19.27      1.19 o
  -7   3  12       30.68       29.74      1.47 o
  -6   3  12        0.04       -0.66      0.66 o
  -5   3  12       18.13       19.46      1.09 o
  -4   3  12        0.58        1.46      0.70 o
  -3   3  12        3.77        2.58      0.73 o
  -2   3  12      107.29      113.65      2.66 o
  -1   3  12      329.99      321.44      5.57 o
   0   3  12       90.74       76.75      2.36 o
   1   3  12      123.07      129.65      3.63 o
   2   3  12       67.20       63.49      2.94 o
   3   3  12       13.44       12.76      1.36 o
   4   3  12       14.58       18.46      1.69 o
   5   3  12        0.18        0.75      0.70 o
   6   3  12       20.68       22.86      1.32 o
   7   3  12        0.00       -0.09      0.75 o
   8   3  12       19.11       20.33      1.49 o
   9   3  12        1.89        0.74      0.95 o
  10   3  12       16.87       21.80      1.61 o
  11   3  12        0.00        0.19      1.34 o
  12   3  12       25.65       27.73      2.72 o
 -14   4  12        6.55        5.51      2.76 o
 -13   4  12        1.12        4.14      2.76 o
 -12   4  12       23.39       22.03      1.81 o
 -11   4  12        3.39        3.22      1.25 o
 -10   4  12       13.16       16.35      1.67 o
  -9   4  12        3.43        2.58      1.16 o
  -8   4  12        1.54        0.64      1.00 o
  -7   4  12       11.35       16.52      1.86 o
  -6   4  12        9.91        9.41      1.36 o
  -5   4  12        3.97        3.40      1.11 o
  -4   4  12        0.08       -0.12      0.95 o
  -3   4  12       11.60       13.42      1.95 o
  -2   4  12       27.68       27.15      1.81 o
  -1   4  12       40.53       34.70      1.97 o
   0   4  12       30.46       25.19      2.44 o
   1   4  12        0.61        0.23      0.99 o
   2   4  12        3.03        0.16      0.94 o
   3   4  12        0.01       -1.05      1.05 o
   4   4  12        2.96        3.48      1.37 o
   5   4  12       18.67       26.59      2.01 o
   6   4  12        0.25       -0.25      1.09 o
   7   4  12        1.60        2.71      1.65 o
   8   4  12        0.27       -1.01      1.40 o
 -21   0  13        0.50        1.38      2.07 o
 -19   0  13       25.12       20.85      1.95 o
 -17   0  13       34.89       36.02      2.19 o
 -15   0  13       70.52       65.00      2.45 o
 -13   0  13      651.92      629.65     12.62 o
 -11   0  13      356.81      340.71      6.10 o
  -9   0  13     1620.88     1612.72     25.37 o
  -7   0  13      253.09      241.94      4.35 o
  -5   0  13      931.08      841.47     13.48 o
  -3   0  13      249.87      240.95      4.30 o
  -1   0  13        0.54        1.08      0.96 o
   1   0  13       31.10       34.04      0.97 o
   3   0  13      788.99      781.74     21.59 o
   5   0  13        1.42        0.61      0.47 o
   7   0  13       27.07       24.51      1.24 o
   9   0  13       83.43       87.52      6.20 o
  11   0  13        1.31       -0.80      1.08 o
  13   0  13       17.46       19.30      1.95 o
  15   0  13       63.17       61.34      4.48 o
 -21   1  13        0.08       -0.52      1.11 o
 -20   1  13        0.01       -0.91      0.91 o
 -19   1  13        1.92        1.66      1.05 o
 -18   1  13       19.11       20.36      1.57 o
 -17   1  13        6.69        6.23      1.11 o
 -16   1  13        0.24        0.09      0.72 o
 -15   1  13       79.92       74.25      1.96 o
 -14   1  13        0.25        0.00      0.54 o
 -13   1  13        4.58        1.35      0.57 o
 -12   1  13       80.48       74.74      1.61 o
 -11   1  13      680.17      669.18      8.53 o
 -10   1  13      194.77      193.77      2.95 o
  -9   1  13       70.16       72.52      1.49 o
  -8   1  13        0.01       -0.30      0.30 o
  -7   1  13       24.33       19.71      0.73 o
  -6   1  13      119.35      117.33      1.73 o
  -5   1  13        9.60       10.14      0.53 o
  -4   1  13       17.50       15.69      0.62 o
  -3   1  13      157.73      171.58      2.50 o
  -2   1  13        1.46        3.38      0.36 o
  -1   1  13       15.60       17.18      0.88 o
   0   1  13        4.71        7.66      0.49 o
   1   1  13        8.82        7.68      0.49 o
   2   1  13      239.27      226.83      3.06 o
   3   1  13      927.67      930.02     11.43 o
   4   1  13       34.65       34.60      1.26 o
   5   1  13       77.33       78.19      1.89 o
   6   1  13        7.02        8.07      0.82 o
   7   1  13       26.78       27.22      1.31 o
   8   1  13       11.77        9.11      1.89 o
   9   1  13        1.61        1.15      0.76 o
  10   1  13       57.77       54.62      2.56 o
  11   1  13        5.48        8.25      1.16 o
  12   1  13       10.91       10.86      1.29 o
  13   1  13        1.40       -0.88      0.88 o
  14   1  13        9.29       10.03      2.20 o
  15   1  13        4.12        8.62      2.76 o
 -20   2  13        0.80        0.75      1.40 o
 -19   2  13        0.86       -1.15      1.15 o
 -18   2  13        5.46        8.96      1.65 o
 -17   2  13        4.13        2.32      1.32 o
 -16   2  13       18.78       22.64      3.62 o
 -15   2  13       22.37       22.27      1.90 o
 -14   2  13       29.96       30.02      1.77 o
 -13   2  13       32.36       38.02      1.92 o
 -12   2  13        6.29        8.11      1.40 o
 -11   2  13        4.71        3.56      0.95 o
 -10   2  13       50.82       45.86      1.61 o
  -9   2  13       40.18       39.08      1.67 o
  -8   2  13       46.11       41.34      1.43 o
  -7   2  13        0.40       -0.54      0.54 o
  -6   2  13       25.94       26.88      1.16 o
  -5   2  13       85.01       75.89      1.92 o
  -4   2  13       36.32       37.25      1.32 o
  -3   2  13       42.98       43.16      1.70 o
  -2   2  13      300.87      288.58      4.31 o
  -1   2  13       69.71       80.37      1.72 o
   0   2  13        5.90        5.61      0.58 o
   1   2  13        5.22        5.58      0.60 o
   2   2  13      227.13      218.86      3.30 o
   3   2  13       98.65      104.84      2.18 o
   4   2  13      267.61      250.90      4.39 o
   5   2  13       21.22       21.09      1.14 o
   6   2  13        4.19        6.66      0.84 o
   7   2  13       12.47       13.38      1.80 o
   8   2  13        4.99        3.28      1.10 o
   9   2  13       29.02       28.64      2.04 o
  10   2  13        2.82        2.80      0.95 o
  11   2  13        1.27       -0.17      0.88 o
  12   2  13        4.05        3.57      1.09 o
  13   2  13        3.91        3.53      1.16 o
  14   2  13        5.99        9.99      3.10 o
 -18   3  13        4.80        5.86      3.10 o
 -17   3  13        1.19       -0.13      1.20 o
 -16   3  13        3.39        3.30      1.40 o
 -15   3  13        3.12        2.15      1.40 o
 -14   3  13        5.45        7.28      1.53 o
 -13   3  13        0.23        0.10      1.00 o
 -12   3  13      265.33      262.83      7.12 o
 -11   3  13        0.58        0.31      0.95 o
 -10   3  13       19.82       20.55      1.36 o
  -9   3  13        4.28        4.03      1.27 o
  -8   3  13       24.21       26.28      1.79 o
  -7   3  13        2.37        0.27      0.72 o
  -6   3  13       16.62       15.19      1.19 o
  -5   3  13       98.46      100.20      2.69 o
  -4   3  13       67.38       64.42      1.92 o
  -3   3  13      164.53      147.43      3.47 o
  -2   3  13       37.94       39.39      1.75 o
  -1   3  13        4.99        5.51      0.94 o
   0   3  13       12.03       12.11      1.07 o
   1   3  13       17.25       12.96      1.11 o
   2   3  13       40.08       32.18      2.98 o
   3   3  13        9.45        8.93      1.29 o
   4   3  13        7.28        6.19      1.25 o
   5   3  13       20.45       18.66      1.57 o
   6   3  13        1.16        1.65      0.84 o
   7   3  13        3.01        4.17      1.05 o
   8   3  13        1.47        2.62      0.98 o
   9   3  13        9.87       10.07      1.29 o
  10   3  13        4.31        8.37      1.36 o
  11   3  13        0.63        0.55      1.04 o
 -13   4  13       11.93       10.85      1.77 o
 -12   4  13        0.40        1.69      1.40 o
 -11   4  13        0.01       -0.13      1.04 o
 -10   4  13        1.82        2.53      1.27 o
  -9   4  13       23.52       24.48      1.81 o
  -8   4  13        0.12        0.25      1.16 o
  -7   4  13        2.95        2.35      1.16 o
  -6   4  13        3.18        3.67      1.16 o
  -5   4  13        5.76        4.45      1.29 o
  -4   4  13       14.98       13.18      1.49 o
  -3   4  13        5.79        6.29      1.32 o
  -2   4  13        0.34       -0.82      1.01 o
  -1   4  13        4.61        3.10      1.19 o
   0   4  13        0.00        0.30      1.05 o
   1   4  13        6.30        5.98      1.16 o
   2   4  13        1.81        1.27      0.96 o
   3   4  13        4.13        3.80      1.03 o
   4   4  13        0.29       -0.46      1.25 o
   5   4  13        0.13       -0.65      1.09 o
   6   4  13        0.19        0.55      1.25 o
   7   4  13        0.81        0.13      1.72 o
 -22   0  14        2.06        2.41      2.41 o
 -20   0  14       15.41       19.43      2.06 o
 -18   0  14       11.99       10.14      1.57 o
 -16   0  14        6.84        8.53      1.12 o
 -14   0  14      185.29      169.44      4.35 o
 -12   0  14        4.13        4.27      0.80 o
 -10   0  14     1965.84     1944.77     30.50 o
  -8   0  14      205.41      212.71      5.00 o
  -6   0  14        1.96       -0.37      0.37 o
  -4   0  14      254.49      253.25      4.52 o
  -2   0  14        9.70       10.01      0.66 o
   0   0  14        0.42        3.26      0.88 o
   2   0  14      369.78      375.29      6.45 o
   4   0  14      124.92      135.30      2.86 o
   6   0  14       91.93       93.88      2.75 o
   8   0  14        6.26        5.88      1.22 o
  10   0  14       27.06       27.24      1.95 o
  12   0  14       69.04       56.86      3.79 o
  14   0  14        1.32        0.34      1.72 o
 -21   1  14        1.49        0.90      1.11 o
 -20   1  14        0.19        0.18      1.05 o
 -19   1  14        0.82        0.32      0.91 o
 -18   1  14        0.54        0.40      0.95 o
 -17   1  14       14.63       14.03      1.36 o
 -16   1  14        4.63        3.83      1.05 o
 -15   1  14        0.49        0.52      0.64 o
 -14   1  14        4.85        4.89      0.67 o
 -13   1  14       90.56       84.16      1.76 o
 -12   1  14        0.12       -0.47      0.47 o
 -11   1  14        6.91        9.11      0.72 o
 -10   1  14      906.88      878.65     10.99 o
  -9   1  14      380.71      368.39      5.00 o
  -8   1  14        0.05       -0.63      0.63 o
  -7   1  14        0.56        0.19      0.45 o
  -6   1  14      186.37      191.62      2.78 o
  -5   1  14      151.18      145.42      2.23 o
  -4   1  14       15.02       13.68      0.62 o
  -3   1  14        1.92        1.68      0.34 o
  -2   1  14       11.59       13.74      0.66 o
  -1   1  14       30.43       33.29      0.90 o
   0   1  14      550.36      549.24      6.88 o
   1   1  14      557.06      537.05      6.36 o
   2   1  14      369.08      357.21      4.82 o
   3   1  14      122.22      122.83      2.14 o
   4   1  14      157.46      146.55      2.63 o
   5   1  14      465.89      471.96      6.70 o
   6   1  14      148.48      144.85      2.85 o
   7   1  14       39.82       40.55      1.66 o
   8   1  14       47.71       56.24      1.95 o
   9   1  14       20.05       19.94      1.31 o
  10   1  14        1.90        2.32      0.95 o
  11   1  14       39.38       36.56      1.97 o
  12   1  14        7.05        4.95      1.09 o
  13   1  14       19.08       13.90      2.79 o
  14   1  14        0.01       -1.72      1.72 o
 -20   2  14        4.59        4.23      1.65 o
 -19   2  14        0.58        0.03      1.32 o
 -18   2  14        1.52        1.72      1.32 o
 -17   2  14        3.67        3.32      1.32 o
 -16   2  14        6.00        7.04      1.40 o
 -15   2  14        0.45        0.00      1.08 o
 -14   2  14       53.53       51.43      2.17 o
 -13   2  14       13.24       11.61      1.36 o
 -12   2  14        0.34       -0.34      0.72 o
 -11   2  14      142.42      129.04      3.12 o
 -10   2  14      140.34      141.68      3.02 o
  -9   2  14      100.14       91.56      2.26 o
  -8   2  14        6.01        4.56      0.82 o
  -7   2  14       90.27       95.47      2.30 o
  -6   2  14       22.72       21.22      1.12 o
  -5   2  14       11.04       12.04      0.78 o
  -4   2  14       95.07       86.72      1.90 o
  -3   2  14       25.85       25.10      0.99 o
  -2   2  14      123.72      112.85      2.50 o
  -1   2  14       23.40       20.65      0.89 o
   0   2  14       89.79       86.86      2.08 o
   1   2  14      210.11      200.81      3.28 o
   2   2  14       65.33       60.08      1.46 o
   3   2  14      354.19      331.49      4.65 o
   4   2  14       12.39       10.61      0.81 o
   5   2  14       32.57       30.44      1.47 o
   6   2  14        1.73        0.84      0.85 o
   7   2  14       13.64       10.44      1.16 o
   8   2  14        8.40        7.85      1.16 o
   9   2  14        0.23       -0.30      0.88 o
  10   2  14        9.35       11.40      1.29 o
  11   2  14        8.15       10.54      1.36 o
  12   2  14        3.09        6.16      1.16 o
  13   2  14        7.87       16.54      3.45 o
 -17   3  14        1.73        4.06      2.58 o
 -16   3  14        2.65        4.39      1.40 o
 -15   3  14        4.51        4.34      1.40 o
 -14   3  14        0.05        2.20      0.98 o
 -13   3  14       23.82       24.47      1.77 o
 -12   3  14       11.13       11.75      1.36 o
 -11   3  14       54.18       52.93      2.37 o
 -10   3  14        0.56        0.70      0.87 o
  -9   3  14       97.33       95.14      3.02 o
  -8   3  14        0.01       -0.77      0.77 o
  -7   3  14       14.27       14.56      1.40 o
  -6   3  14        9.09        9.59      1.25 o
  -5   3  14        0.01       -0.39      0.85 o
  -4   3  14        0.01       -0.75      0.75 o
  -3   3  14       14.13       11.32      1.77 o
  -2   3  14        4.14        1.87      0.78 o
  -1   3  14       22.38       23.07      1.36 o
   0   3  14       33.67       30.31      1.57 o
   1   3  14        1.32        0.83      0.81 o
   2   3  14        0.02        0.95      0.84 o
   3   3  14       65.63       65.19      2.18 o
   4   3  14       26.96       33.66      1.97 o
   5   3  14        2.91        3.72      1.16 o
   6   3  14        1.09       -0.75      1.05 o
   7   3  14        5.69        7.42      1.19 o
   8   3  14        0.07        0.44      0.95 o
   9   3  14        0.06       -0.23      0.95 o
  10   3  14       10.30       11.22      1.40 o
 -12   4  14        0.24       -1.00      2.24 o
 -11   4  14        5.17        5.30      2.41 o
 -10   4  14       30.71       29.69      2.05 o
  -9   4  14        1.23        0.59      1.16 o
  -8   4  14        7.55        6.77      1.36 o
  -7   4  14        3.66        4.74      1.25 o
  -6   4  14        0.65       -0.95      0.95 o
  -5   4  14        0.00       -0.95      0.95 o
  -4   4  14        0.00        0.30      1.11 o
  -3   4  14        8.20        9.89      1.42 o
  -2   4  14        0.03       -0.91      0.91 o
  -1   4  14        0.03       -0.61      0.91 o
   0   4  14        4.22        5.07      1.16 o
   1   4  14       30.54       35.24      2.65 o
   2   4  14       24.50       24.05      1.60 o
   3   4  14        5.79        8.40      1.21 o
   4   4  14        0.04       -0.89      0.89 o
   5   4  14        0.25        2.01      1.29 o
   6   4  14        1.15        0.56      1.57 o
 -21   0  15       10.46       10.34      2.76 o
 -19   0  15        0.08       -0.19      1.08 o
 -17   0  15        7.29        9.51      1.46 o
 -15   0  15        0.59        1.67      0.85 o
 -13   0  15       93.23       92.44      3.48 o
 -11   0  15      196.82      186.34      4.73 o
  -9   0  15     3562.85     3597.05     55.73 o
  -7   0  15      132.82      123.47      2.66 o
  -5   0  15      158.80      157.43      3.16 o
  -3   0  15      268.80      260.31      4.70 o
  -1   0  15       60.87       61.22      1.40 o
   1   0  15       41.50       45.02      1.45 o
   3   0  15      250.03      247.74      4.58 o
   5   0  15     1094.31     1089.96     17.55 o
   7   0  15      236.46      249.25      7.02 o
   9   0  15       51.34       52.38      3.79 o
  11   0  15       39.37       34.46      3.10 o
  13   0  15        3.49        1.72      1.72 o
 -21   1  15       21.03       29.75      1.97 o
 -20   1  15        1.01        2.46      1.23 o
 -19   1  15        6.31        5.35      1.16 o
 -18   1  15        7.57        9.15      1.25 o
 -17   1  15        0.02       -0.02      0.85 o
 -16   1  15       31.39       27.04      1.42 o
 -15   1  15       55.45       53.80      1.85 o
 -14   1  15       36.45       39.38      1.33 o
 -13   1  15        8.57        7.71      0.76 o
 -12   1  15      560.69      538.25      7.70 o
 -11   1  15      265.70      269.72      4.68 o
 -10   1  15       84.51       80.50      1.87 o
  -9   1  15       39.83       40.88      1.35 o
  -8   1  15        1.97        2.65      0.96 o
  -7   1  15      363.64      345.11      5.11 o
  -6   1  15       63.77       64.73      1.33 o
  -5   1  15        4.41        4.95      0.48 o
  -4   1  15       32.59       32.86      0.92 o
  -3   1  15       35.20       35.29      0.96 o
  -2   1  15      127.31      121.69      2.00 o
  -1   1  15       33.42       31.51      0.91 o
   0   1  15        0.21        0.46      0.37 o
   1   1  15      133.86      132.01      2.19 o
   2   1  15        0.06        0.50      0.43 o
   3   1  15        1.48        2.58      0.53 o
   4   1  15       20.87       19.00      0.91 o
   5   1  15       41.76       35.25      1.23 o
   6   1  15       39.11       32.87      1.33 o
   7   1  15        6.66        3.60      0.98 o
   8   1  15       22.62       22.22      1.46 o
   9   1  15       30.02       29.87      1.77 o
  10   1  15        0.82       -0.90      0.90 o
  11   1  15        0.24       -0.29      0.91 o
  12   1  15        0.02       -1.41      1.41 o
  13   1  15        0.83        0.75      1.32 o
 -19   2  15        4.33        3.62      1.40 o
 -18   2  15       12.90       16.44      2.41 o
 -17   2  15        0.55        1.10      1.38 o
 -16   2  15        1.65        1.93      1.15 o
 -15   2  15        0.22       -0.05      0.85 o
 -14   2  15        0.69        2.28      0.91 o
 -13   2  15       62.79       58.83      2.37 o
 -12   2  15        0.59       -0.16      0.72 o
 -11   2  15       40.71       42.04      1.84 o
 -10   2  15      150.19      140.65      3.29 o
  -9   2  15        2.13        0.99      0.78 o
  -8   2  15      140.37      126.68      2.84 o
  -7   2  15       10.51        6.97      0.76 o
  -6   2  15       15.43       15.97      0.90 o
  -5   2  15      188.58      179.51      3.34 o
  -4   2  15       25.85       26.69      1.23 o
  -3   2  15        0.17       -0.69      0.69 o
  -2   2  15       44.53       40.80      1.47 o
  -1   2  15        7.14        5.19      0.77 o
   0   2  15       82.65       79.70      1.75 o
   1   2  15        1.79        2.04      0.56 o
   2   2  15        5.58        7.64      0.72 o
   3   2  15        8.25        7.18      0.72 o
   4   2  15       15.88       20.34      1.08 o
   5   2  15       68.10       71.18      1.89 o
   6   2  15        0.38        0.00      0.85 o
   7   2  15        4.53        5.11      1.09 o
   8   2  15       14.43       16.42      1.45 o
   9   2  15        2.17        2.95      1.42 o
  10   2  15        3.31        3.22      1.16 o
  11   2  15        0.36       -0.75      1.21 o
  12   2  15        4.98        6.55      1.65 o
 -17   3  15        1.29        3.42      1.46 o
 -16   3  15        7.88        5.42      1.65 o
 -15   3  15        0.54        0.57      0.95 o
 -14   3  15        0.62       -0.03      0.95 o
 -13   3  15        0.48        0.76      0.95 o
 -12   3  15        3.37        2.87      1.11 o
 -11   3  15       27.38       32.30      1.97 o
 -10   3  15        9.33        6.48      1.25 o
  -9   3  15        3.16        3.23      1.11 o
  -8   3  15        0.13       -0.85      0.85 o
  -7   3  15       68.27       67.88      2.55 o
  -6   3  15        0.05        0.33      0.95 o
  -5   3  15       23.68       20.01      1.57 o
  -4   3  15        5.62        2.41      1.14 o
  -3   3  15        2.04        1.03      0.91 o
  -2   3  15        0.06       -0.74      0.85 o
  -1   3  15        3.33        3.14      1.05 o
   0   3  15       24.60       20.50      1.40 o
   1   3  15       12.48       10.29      1.25 o
   2   3  15        4.30        4.08      0.99 o
   3   3  15        1.10        1.88      0.92 o
   4   3  15       78.61       71.28      3.70 o
   5   3  15        1.41       -0.16      0.92 o
   6   3  15       12.52       11.07      1.57 o
   7   3  15        1.31        1.32      1.32 o
   8   3  15        1.83        2.23      1.57 o
   9   3  15        1.82       -0.32      1.40 o
 -12   4  15        0.19        0.46      1.40 o
 -11   4  15        5.86        6.13      1.72 o
 -10   4  15       23.23       20.79      2.23 o
  -9   4  15        1.05        1.82      1.16 o
  -8   4  15        4.63        5.17      1.25 o
  -7   4  15        2.53        3.52      1.16 o
  -6   4  15        0.81        0.27      1.09 o
  -5   4  15        0.71        1.11      1.04 o
  -4   4  15        0.17       -0.91      0.91 o
  -3   4  15        0.99        0.65      1.11 o
  -2   4  15        1.00       -0.20      1.10 o
  -1   4  15       20.41       20.04      1.77 o
   0   4  15        9.69        9.41      1.92 o
   1   4  15        8.56       11.46      1.44 o
   2   4  15        0.34        0.32      0.93 o
   3   4  15        5.39        6.49      1.25 o
   4   4  15        0.65        1.21      1.25 o
 -20   0  16       15.75       21.16      2.19 o
 -18   0  16        1.93        0.86      1.22 o
 -16   0  16       53.36       56.19      2.68 o
 -14   0  16       24.67       23.45      1.52 o
 -12   0  16        0.49        0.82      0.63 o
 -10   0  16      370.53      350.48      6.27 o
  -8   0  16       66.32       58.53      1.79 o
  -6   0  16      138.79      131.11      2.81 o
  -4   0  16       92.83       83.29      1.99 o
  -2   0  16      145.51      148.66      3.01 o
   0   0  16      112.81      109.02      4.58 o
   2   0  16      270.04      260.09     11.23 o
   4   0  16      548.84      564.33     11.05 o
   6   0  16      181.94      182.98      6.55 o
   8   0  16       80.17       72.03      4.48 o
  10   0  16       10.82       13.44      2.41 o
  12   0  16        4.12        4.82      1.72 o
 -20   1  16        0.82       -0.78      1.32 o
 -19   1  16       37.42       41.79      2.79 o
 -18   1  16       28.68       38.10      2.55 o
 -17   1  16        5.37        3.28      1.05 o
 -16   1  16        7.85        8.12      1.25 o
 -15   1  16        1.51        1.08      0.67 o
 -14   1  16       27.04       30.43      1.32 o
 -13   1  16        1.21        1.24      0.61 o
 -12   1  16        0.09        0.54      0.61 o
 -11   1  16        5.37        6.48      0.76 o
 -10   1  16        0.01       -0.53      0.53 o
  -9   1  16        0.02        0.74      0.69 o
  -8   1  16     1391.73     1326.79     18.19 o
  -7   1  16      847.43      882.09     11.98 o
  -6   1  16       10.74        7.28      1.11 o
  -5   1  16        4.74        6.52      0.91 o
  -4   1  16        8.20       10.43      0.63 o
  -3   1  16      183.81      179.30      2.70 o
  -2   1  16        0.64       -0.35      0.35 o
  -1   1  16       22.05       19.19      0.76 o
   0   1  16       43.99       41.85      1.03 o
   1   1  16        0.19       -0.49      0.49 o
   2   1  16      117.63      116.20      2.09 o
   3   1  16      143.17      138.78      2.35 o
   4   1  16       24.82       21.87      1.03 o
   5   1  16      224.20      233.42      4.14 o
   6   1  16       78.50       82.11      2.15 o
   7   1  16       29.10       30.82      1.45 o
   8   1  16        1.70       -0.78      0.78 o
   9   1  16        0.04       -0.58      0.78 o
  10   1  16        0.98       -0.85      0.85 o
  11   1  16        0.01        0.67      0.95 o
  12   1  16        0.09        0.00      1.20 o
  13   1  16        2.27       -1.03      2.07 o
 -19   2  16        6.21        4.80      1.57 o
 -18   2  16        0.74        1.41      2.41 o
 -17   2  16        6.19        6.21      1.40 o
 -16   2  16       17.04       20.92      2.93 o
 -15   2  16        1.08       -0.84      0.85 o
 -14   2  16       32.90       28.73      2.22 o
 -13   2  16       12.07       12.14      1.11 o
 -12   2  16        1.04       -0.22      0.72 o
 -11   2  16        0.09        0.77      0.76 o
 -10   2  16       12.71       15.32      1.49 o
  -9   2  16      299.75      310.32      5.98 o
  -8   2  16      371.75      387.47      6.38 o
  -7   2  16      440.26      418.67      6.74 o
  -6   2  16        2.49        1.53      0.95 o
  -5   2  16       75.31       71.98      2.57 o
  -4   2  16       40.98       38.18      1.79 o
  -3   2  16        4.21        1.72      0.67 o
  -2   2  16        7.38        4.79      1.00 o
  -1   2  16       12.91       11.14      1.04 o
   0   2  16        8.61        7.85      1.14 o
   1   2  16       55.20       55.45      1.48 o
   2   2  16       20.91       20.34      1.03 o
   3   2  16        3.67        3.55      0.75 o
   4   2  16       10.74       11.52      0.91 o
   5   2  16        6.63        8.12      1.49 o
   6   2  16        8.22        9.46      1.19 o
   7   2  16       29.32       33.83      1.74 o
   8   2  16        6.89        6.28      1.16 o
   9   2  16        0.37        0.00      0.95 o
  10   2  16       11.95       12.70      1.49 o
  11   2  16        0.01        0.52      1.40 o
 -16   3  16        0.96        3.45      1.46 o
 -15   3  16        0.61       -0.26      0.98 o
 -14   3  16        0.02        0.44      0.95 o
 -13   3  16        0.45        0.95      0.95 o
 -12   3  16        3.69        2.56      1.09 o
 -11   3  16        8.93        8.70      1.25 o
 -10   3  16        1.14        1.19      0.95 o
  -9   3  16       25.65       28.99      2.27 o
  -8   3  16       18.79       15.94      1.49 o
  -7   3  16       24.05       27.68      1.81 o
  -6   3  16        2.27        1.68      1.05 o
  -5   3  16       41.51       39.08      2.10 o
  -4   3  16        1.56       -0.69      1.38 o
  -3   3  16       15.03       13.65      1.45 o
  -2   3  16        0.04       -0.85      0.85 o
  -1   3  16        0.15       -0.05      0.91 o
   0   3  16       11.18        9.65      1.32 o
   1   3  16       32.10       30.93      2.41 o
   2   3  16        7.88        8.85      1.08 o
   3   3  16       78.90       78.21      2.48 o
   4   3  16        0.81        1.35      1.01 o
   5   3  16       21.78       21.47      1.49 o
   6   3  16        2.49        4.23      1.19 o
   7   3  16        2.97        0.90      1.57 o
   8   3  16        2.91        0.69      2.41 o
 -10   4  16        2.16        2.01      1.40 o
  -9   4  16        0.41       -1.13      1.32 o
  -8   4  16        0.91        2.17      1.46 o
  -7   4  16       10.29       12.24      1.57 o
  -6   4  16        0.05        0.37      1.29 o
  -5   4  16        0.99       -0.22      0.98 o
  -4   4  16        1.62        1.77      1.16 o
  -3   4  16        0.28        0.95      1.16 o
  -2   4  16        1.29        1.74      1.16 o
  -1   4  16        0.82       -0.18      1.09 o
   0   4  16        0.00       -1.00      1.00 o
   1   4  16        2.60        4.03      1.42 o
   2   4  16       12.99       13.79      1.79 o
   3   4  16        8.55       14.13      3.45 o
 -19   0  17       35.27       36.34      2.55 o
 -17   0  17       36.67       43.17      2.93 o
 -15   0  17       29.28       30.33      2.19 o
 -13   0  17      227.47      218.43      6.21 o
 -11   0  17       26.43       24.19      1.24 o
  -9   0  17       74.15       66.82      1.99 o
  -7   0  17        2.99        3.00      0.85 o
  -5   0  17       23.80       31.96      2.13 o
  -3   0  17        1.03       -0.59      0.59 o
  -1   0  17       19.23       21.36      1.25 o
   1   0  17      108.33      112.64      2.99 o
   3   0  17      378.82      377.89     15.31 o
   5   0  17        4.61        5.82      1.32 o
   7   0  17      442.90      430.44     14.47 o
   9   0  17        0.00        1.03      1.72 o
  11   0  17       15.55       15.51      2.41 o
 -20   1  17        9.98        9.06      1.82 o
 -19   1  17        0.16       -0.78      1.32 o
 -18   1  17        0.04       -0.21      1.15 o
 -17   1  17        9.93       10.16      1.32 o
 -16   1  17       15.91       15.59      1.45 o
 -15   1  17        4.86        5.39      0.85 o
 -14   1  17       28.61       28.39      1.40 o
 -13   1  17        0.70        0.13      0.61 o
 -12   1  17        6.37        6.97      0.77 o
 -11   1  17       95.94       95.60      2.26 o
 -10   1  17       67.41       70.96      1.93 o
  -9   1  17       29.06       24.08      1.07 o
  -8   1  17       39.47       31.70      1.28 o
  -7   1  17      318.09      316.74      4.87 o
  -6   1  17       57.30       59.78      1.64 o
  -5   1  17      188.87      158.49      2.54 o
  -4   1  17       44.42       45.77      1.24 o
  -3   1  17       24.59       19.29      0.81 o
  -2   1  17       24.39       23.36      0.87 o
  -1   1  17       48.41       44.75      1.30 o
   0   1  17      112.07      107.12      2.29 o
   1   1  17        9.73        8.64      0.68 o
   2   1  17      213.43      220.92      3.92 o
   3   1  17        6.21        8.77      0.76 o
   4   1  17        0.00        0.59      0.64 o
   5   1  17       29.90       35.95      1.59 o
   6   1  17       37.51       45.89      2.45 o
   7   1  17      247.28      260.77      5.03 o
   8   1  17       21.03       20.62      1.36 o
   9   1  17       36.97       36.93      1.97 o
  10   1  17        0.25       -0.85      0.85 o
  11   1  17        6.74       11.03      2.41 o
 -18   2  17        1.67        0.60      1.32 o
 -17   2  17        3.79        7.10      1.57 o
 -16   2  17        3.92        4.52      1.19 o
 -15   2  17        8.45        6.17      1.16 o
 -14   2  17        1.16        1.37      0.95 o
 -13   2  17        0.22       -0.07      0.85 o
 -12   2  17        3.51        3.12      1.55 o
 -11   2  17        2.87        2.21      0.95 o
 -10   2  17      183.43      177.12      4.50 o
  -9   2  17        1.10        3.36      0.84 o
  -8   2  17      116.02      105.00      2.70 o
  -7   2  17        0.23        1.85      0.84 o
  -6   2  17      182.71      192.06      4.38 o
  -5   2  17      134.38      139.70      3.88 o
  -4   2  17        6.70        2.49      1.05 o
  -3   2  17        3.59        1.01      1.10 o
  -2   2  17        0.67       -0.80      0.80 o
  -1   2  17        7.43        7.73      0.94 o
   0   2  17       25.96       22.29      1.28 o
   1   2  17       15.51       16.21      1.05 o
   2   2  17        4.10        5.43      0.82 o
   3   2  17       37.24       36.77      1.42 o
   4   2  17        0.37        0.41      0.61 o
   5   2  17        0.20        1.34      0.84 o
   6   2  17       80.52       77.15      2.45 o
   7   2  17       15.44       15.85      1.31 o
   8   2  17        0.63        0.96      0.90 o
   9   2  17        0.12        0.09      0.90 o
  10   2  17        0.15       -1.09      1.09 o
 -15   3  17       12.55       13.84      1.98 o
 -14   3  17        0.05       -0.48      0.95 o
 -13   3  17        3.67        3.61      1.34 o
 -12   3  17        0.04       -0.59      1.08 o
 -11   3  17        1.16        1.82      0.98 o
 -10   3  17        1.73        1.41      1.31 o
  -9   3  17       28.81       27.52      1.96 o
  -8   3  17       16.86       14.01      1.49 o
  -7   3  17       16.29       21.71      3.09 o
  -6   3  17      147.75      133.43      3.90 o
  -5   3  17       20.47       21.15      1.98 o
  -4   3  17        3.41        2.84      1.44 o
  -3   3  17        8.41        8.49      1.36 o
  -2   3  17        2.81        1.82      1.05 o
  -1   3  17       14.08       13.14      1.40 o
   0   3  17        0.82        0.65      1.05 o
   1   3  17        2.05        1.33      0.96 o
   2   3  17        9.82       10.83      1.34 o
   3   3  17        5.08        3.91      1.05 o
   4   3  17        0.01       -0.09      0.90 o
   5   3  17       28.04       32.97      2.17 o
   6   3  17        4.76        4.67      1.29 o
   7   3  17        0.27       -0.78      1.55 o
  -9   4  17        0.01       -0.19      1.55 o
  -8   4  17        2.15        1.38      1.40 o
  -7   4  17        0.78        0.29      1.40 o
  -6   4  17        5.81        7.45      1.65 o
  -5   4  17        0.54       -0.50      1.21 o
  -4   4  17        3.73        4.04      1.90 o
  -3   4  17       27.67       33.77      2.65 o
  -2   4  17        2.19        2.73      1.40 o
  -1   4  17        0.05        0.78      1.40 o
   0   4  17        0.31       -0.01      1.19 o
 -20   0  18       18.80       22.63      2.31 o
 -18   0  18       30.30       31.96      2.31 o
 -16   0  18       30.52       37.59      2.44 o
 -14   0  18      121.33      109.08      3.90 o
 -12   0  18       15.55       14.13      2.07 o
 -10   0  18       29.14       28.26      3.10 o
  -8   0  18       60.32       72.30      2.66 o
  -6   0  18     1176.29     1080.41     20.03 o
  -4   0  18      370.79      378.88      7.79 o
  -2   0  18       43.26       37.87      2.04 o
   0   0  18        6.63        8.43      1.01 o
   2   0  18      137.92      152.62      6.73 o
   4   0  18      453.44      462.09     11.67 o
   6   0  18       19.15       16.89      2.41 o
   8   0  18       37.18       32.39      3.10 o
  10   0  18        5.48        2.07      1.72 o
 -19   1  18        0.00       -0.60      1.32 o
 -18   1  18       26.87       37.28      2.12 o
 -17   1  18       37.83       41.11      2.30 o
 -16   1  18        2.94        4.02      0.90 o
 -15   1  18        0.76        2.07      0.76 o
 -14   1  18        0.10       -0.66      0.66 o
 -13   1  18        4.48        4.39      0.90 o
 -12   1  18        5.91        6.12      0.90 o
 -11   1  18       72.90       70.89      2.11 o
 -10   1  18       10.96        9.98      0.90 o
  -9   1  18        8.17        7.49      0.90 o
  -8   1  18      169.23      162.63      4.37 o
  -7   1  18      362.10      337.39      7.00 o
  -6   1  18       27.20       37.81      1.40 o
  -5   1  18      190.79      157.99      3.06 o
  -4   1  18        1.23       -0.63      0.71 o
  -3   1  18        1.38       -0.44      0.44 o
  -2   1  18       32.80       28.76      1.80 o
  -1   1  18       11.13        8.50      0.75 o
   0   1  18        1.43        0.16      0.69 o
   1   1  18        5.71        3.92      0.61 o
   2   1  18       10.90       11.03      0.79 o
   3   1  18      101.75      114.76      2.50 o
   4   1  18       32.59       36.29      3.16 o
   5   1  18      170.28      174.02      3.70 o
   6   1  18       80.44       86.90      2.79 o
   7   1  18       15.40       13.76      1.32 o
   8   1  18        6.17        6.60      1.46 o
   9   1  18       18.86       14.34      1.72 o
  10   1  18       11.80        9.65      2.41 o
 -18   2  18       10.86        7.61      1.72 o
 -17   2  18        2.93        2.76      2.41 o
 -16   2  18        6.98        7.71      1.29 o
 -15   2  18        5.89        3.72      1.09 o
 -14   2  18        0.00       -0.47      0.88 o
 -13   2  18       27.66       32.14      1.85 o
 -12   2  18        2.40        2.12      0.91 o
 -11   2  18       14.95       15.94      1.45 o
 -10   2  18        0.10        0.80      0.72 o
  -9   2  18        0.12       -0.16      0.72 o
  -8   2  18       21.02       21.33      1.44 o
  -7   2  18        0.43       -0.44      0.72 o
  -6   2  18      127.80      124.70      3.42 o
  -5   2  18      205.45      201.68      4.90 o
  -4   2  18       37.72       29.69      1.72 o
  -3   2  18       27.41       24.66      1.57 o
  -2   2  18        9.45        6.78      1.27 o
  -1   2  18        3.87        2.58      0.85 o
   0   2  18        0.33       -0.65      0.95 o
   1   2  18       15.63       15.25      1.14 o
   2   2  18        0.09       -0.72      0.72 o
   3   2  18       20.46       22.55      1.36 o
   4   2  18        0.01       -0.64      0.64 o
   5   2  18       97.21      107.17      3.93 o
   6   2  18        0.08        0.58      0.84 o
   7   2  18        7.23       10.36      1.29 o
   8   2  18        6.75        8.88      1.14 o
   9   2  18       21.87       24.69      1.81 o
 -15   3  18        0.63       -0.25      1.32 o
 -14   3  18        0.82        1.41      1.40 o
 -13   3  18        2.43        1.65      1.09 o
 -12   3  18        1.68       -0.88      0.88 o
 -11   3  18        0.44       -0.20      0.95 o
 -10   3  18        0.04        1.57      0.95 o
  -9   3  18        1.40        2.10      1.09 o
  -8   3  18        3.37        3.92      1.09 o
  -7   3  18       22.90       23.54      1.77 o
  -6   3  18       85.12       89.77      4.51 o
  -5   3  18       84.04       83.74      2.97 o
  -4   3  18        3.67        4.44      1.16 o
  -3   3  18        2.25        0.62      0.95 o
  -2   3  18        4.70        4.94      1.16 o
  -1   3  18       23.36       28.59      1.90 o
   0   3  18        4.21        3.93      1.16 o
   1   3  18        0.12       -0.52      0.89 o
   2   3  18        0.11       -0.52      0.95 o
   3   3  18        2.22        0.89      0.96 o
   4   3  18        0.28        0.66      0.96 o
   5   3  18        8.71       14.07      2.29 o
   6   3  18        3.42        2.10      1.40 o
 -19   0  19        0.05        1.03      1.72 o
 -17   0  19       26.48       32.74      3.45 o
 -15   0  19       77.82       78.92      4.82 o
 -13   0  19        2.02        1.38      1.38 o
 -11   0  19        0.03        1.72      1.38 o
  -9   0  19      229.39      224.46     12.06 o
  -7   0  19      123.67      118.50      3.77 o
  -5   0  19        9.63       10.75      2.76 o
  -3   0  19      500.22      438.32     10.23 o
  -1   0  19       15.05       13.10      1.32 o
   1   0  19       80.99       85.50      3.04 o
   3   0  19       58.69       54.45      3.45 o
   5   0  19       11.94       22.06      2.41 o
   7   0  19        0.53        1.72      1.38 o
   9   0  19       30.96       44.46      3.79 o
 -19   1  19       16.90       19.81      2.58 o
 -18   1  19        0.54        1.06      1.11 o
 -17   1  19        1.07        1.97      1.05 o
 -16   1  19       24.57       23.63      1.72 o
 -15   1  19        4.01        2.16      0.84 o
 -14   1  19       10.82       11.80      1.07 o
 -13   1  19        0.94       -0.66      0.66 o
 -12   1  19       19.89       17.00      1.19 o
 -11   1  19       18.59       18.49      1.16 o
 -10   1  19        0.14        1.47      0.72 o
  -9   1  19        0.74       -0.58      0.58 o
  -8   1  19       17.37       17.92      1.09 o
  -7   1  19        4.75        5.45      0.81 o
  -6   1  19       84.55       83.67      2.23 o
  -5   1  19       27.88       24.00      1.24 o
  -4   1  19      155.36      157.20      3.27 o
  -3   1  19        0.15       -0.54      0.54 o
  -2   1  19      122.88      111.76      2.58 o
  -1   1  19        1.50       -0.59      0.59 o
   0   1  19       25.93       26.11      1.28 o
   1   1  19        2.59        2.23      0.63 o
   2   1  19        8.01        6.63      0.99 o
   3   1  19        2.89        4.11      0.91 o
   4   1  19        1.19        1.15      0.80 o
   5   1  19        1.29        2.07      0.91 o
   6   1  19        8.45       10.24      1.19 o
   7   1  19       14.40       17.69      1.82 o
   8   1  19        2.45        3.60      1.32 o
   9   1  19       44.13       47.90      3.79 o
 -17   2  19       12.18        8.90      1.90 o
 -16   2  19        3.19        1.49      1.11 o
 -15   2  19        9.05       10.51      1.36 o
 -14   2  19        0.15        0.32      0.91 o
 -13   2  19        0.63        1.15      1.03 o
 -12   2  19        9.80        9.85      1.25 o
 -11   2  19        2.66        3.06      1.05 o
 -10   2  19        1.48        0.09      0.72 o
  -9   2  19        0.41        0.22      0.66 o
  -8   2  19        3.89        3.08      0.84 o
  -7   2  19       11.80        7.81      0.92 o
  -6   2  19        0.06        0.16      0.91 o
  -5   2  19      195.88      203.73      4.90 o
  -4   2  19       24.31       22.93      1.65 o
  -3   2  19        0.47       -0.87      0.87 o
  -2   2  19        6.77        4.03      1.05 o
  -1   2  19        5.62        2.87      0.99 o
   0   2  19        0.16       -0.76      0.76 o
   1   2  19       29.71       31.94      1.74 o
   2   2  19        2.71        2.20      0.90 o
   3   2  19        2.51        2.96      0.95 o
   4   2  19       19.25       18.95      1.57 o
   5   2  19        9.47       13.35      1.45 o
   6   2  19        0.15        0.78      0.85 o
   7   2  19        0.00        0.59      1.05 o
   8   2  19       38.64       43.68      2.30 o
 -13   3  19        3.42        3.10      1.40 o
 -12   3  19        0.22        0.39      0.98 o
 -11   3  19        8.61        9.39      1.36 o
 -10   3  19        1.46        1.38      1.11 o
  -9   3  19        0.89        1.18      1.05 o
  -8   3  19       11.46       12.40      1.40 o
  -7   3  19       22.81       24.86      1.81 o
  -6   3  19       28.84       26.69      2.31 o
  -5   3  19        5.18        3.96      1.25 o
  -4   3  19       24.14       18.50      1.65 o
  -3   3  19       82.87       85.46      5.36 o
  -2   3  19        2.19        2.21      1.16 o
  -1   3  19        5.49        8.54      1.36 o
   0   3  19        1.07        1.44      1.03 o
   1   3  19        0.06       -0.90      0.90 o
   2   3  19        1.01       -0.42      0.96 o
   3   3  19        0.39        0.75      1.16 o
   4   3  19        0.43       -0.65      1.09 o
 -18   0  20        0.68        2.07      1.72 o
 -16   0  20       21.57       21.37      2.76 o
 -14   0  20        0.13        0.00      1.38 o
 -12   0  20       24.26       21.37      2.41 o
 -10   0  20       23.33       24.47      2.41 o
  -8   0  20       48.26       42.87      2.41 o
  -6   0  20      304.91      304.51     12.41 o
  -4   0  20       21.98       17.48      2.07 o
  -2   0  20       15.68       21.65      1.55 o
   0   0  20       99.91       95.86      4.65 o
   2   0  20       14.12       14.82      2.07 o
   4   0  20        4.34        1.72      1.38 o
   6   0  20        0.60        1.03      1.38 o
   8   0  20       24.97       24.12      3.10 o
 -18   1  20       27.55       33.55      2.38 o
 -17   1  20        0.00        0.26      1.05 o
 -16   1  20        1.34        1.64      1.05 o
 -15   1  20       40.60       47.95      2.25 o
 -14   1  20       16.50       16.15      1.24 o
 -13   1  20        8.56       10.84      1.07 o
 -12   1  20       44.24       43.02      1.72 o
 -11   1  20       14.15       11.47      1.03 o
 -10   1  20        0.54        0.60      0.69 o
  -9   1  20       20.20       19.87      1.31 o
  -8   1  20       16.19       17.37      1.16 o
  -7   1  20       26.23       28.07      1.36 o
  -6   1  20        2.08        1.60      0.72 o
  -5   1  20       52.57       46.01      1.92 o
  -4   1  20      150.50      141.19      3.51 o
  -3   1  20        6.44        5.71      1.38 o
  -2   1  20        0.78        1.90      0.97 o
  -1   1  20       62.40       63.68      2.17 o
   0   1  20        3.56        3.03      0.85 o
   1   1  20        4.97        5.63      0.92 o
   2   1  20        0.04       -0.65      0.65 o
   3   1  20       25.16       25.75      1.52 o
   4   1  20       16.08       21.46      1.39 o
   5   1  20        2.49        2.87      0.99 o
   6   1  20       61.61       65.77      3.04 o
   7   1  20       18.95       27.82      2.07 o
   8   1  20       19.73       23.43      2.76 o
 -16   2  20       33.40       48.45      2.42 o
 -15   2  20       19.23       22.35      1.77 o
 -14   2  20        6.30        8.17      1.32 o
 -13   2  20        0.97        1.14      1.05 o
 -12   2  20        0.04       -0.85      0.85 o
 -11   2  20        0.01       -0.11      0.73 o
 -10   2  20        2.71        3.69      0.90 o
  -9   2  20        0.01        0.85      0.74 o
  -8   2  20        4.06        4.12      0.90 o
  -7   2  20        4.40        5.75      1.05 o
  -6   2  20        6.87        8.15      1.16 o
  -5   2  20       23.44       22.37      4.46 o
  -4   2  20        6.69        8.30      1.19 o
  -3   2  20        3.12        2.35      1.05 o
  -2   2  20       13.51       14.69      1.32 o
  -1   2  20        1.87        0.11      0.78 o
   0   2  20        0.64       -0.76      0.76 o
   1   2  20       16.69       23.31      1.79 o
   2   2  20        0.04       -0.95      0.95 o
   3   2  20        1.28       -0.43      0.86 o
   4   2  20        2.56        3.19      1.11 o
   5   2  20        6.91       10.05      1.36 o
   6   2  20        2.49        0.53      1.32 o
 -12   3  20        0.73       -0.83      1.40 o
 -11   3  20        7.35        5.91      2.41 o
 -10   3  20        2.98        1.36      1.09 o
  -9   3  20        2.93        2.41      1.09 o
  -8   3  20       17.79       19.18      1.70 o
  -7   3  20        3.00        2.53      1.16 o
  -6   3  20        2.97        6.44      1.65 o
  -5   3  20        4.61        2.79      1.16 o
  -4   3  20       79.56       84.78      5.04 o
  -3   3  20       21.42       17.72      2.31 o
  -2   3  20       12.47       16.08      1.65 o
  -1   3  20        0.38       -0.84      1.11 o
   0   3  20       12.99       14.31      2.15 o
   1   3  20        0.51       -0.65      1.16 o
   2   3  20        1.90        0.72      1.19 o
 -17   0  21        3.87        4.48      2.07 o
 -15   0  21        2.16       -0.69      1.72 o
 -13   0  21       20.44       22.40      2.76 o
 -11   0  21        0.10       -0.69      1.38 o
  -9   0  21        0.07        2.76      1.38 o
  -7   0  21       13.55       18.16      1.57 o
  -5   0  21       19.18       16.04      1.46 o
  -3   0  21        5.23        5.39      0.97 o
  -1   0  21       20.24       16.57      1.46 o
   1   0  21       19.80       23.78      2.41 o
   3   0  21        9.03        7.24      1.72 o
   5   0  21        0.81        2.07      1.38 o
   7   0  21        7.93       10.68      2.41 o
 -17   1  21       19.31       23.34      2.41 o
 -16   1  21        4.77        7.71      1.57 o
 -15   1  21        3.51        7.93      1.72 o
 -14   1  21        1.39        0.69      1.22 o
 -13   1  21        2.42        2.87      0.99 o
 -12   1  21       13.94       17.74      1.74 o
 -11   1  21        9.52       11.54      1.19 o
 -10   1  21        1.01        1.03      0.80 o
  -9   1  21        5.89        6.33      0.99 o
  -8   1  21        3.76        3.15      0.85 o
  -7   1  21        3.38        2.62      1.27 o
  -6   1  21       19.19       20.69      1.39 o
  -5   1  21        0.06       -0.41      0.71 o
  -4   1  21        7.61        7.54      0.99 o
  -3   1  21        4.12        4.68      1.22 o
  -2   1  21        1.21        2.30      1.08 o
  -1   1  21       43.97       38.99      2.19 o
   0   1  21        0.00       -0.71      0.71 o
   1   1  21        2.54        2.73      0.91 o
   2   1  21        3.63        3.29      0.91 o
   3   1  21        4.89        5.23      0.99 o
   4   1  21        0.68        1.09      0.91 o
   5   1  21       22.72       27.94      2.58 o
   6   1  21        1.11        2.24      1.22 o
   7   1  21        3.15        2.07      1.72 o
 -15   2  21       30.77       35.47      2.20 o
 -14   2  21       21.57       26.82      1.90 o
 -13   2  21       16.19       19.76      1.77 o
 -12   2  21       16.69       20.35      1.65 o
 -11   2  21        0.10       -0.54      0.72 o
 -10   2  21       10.11        9.17      1.07 o
  -9   2  21       12.69       11.87      1.14 o
  -8   2  21       17.10       17.45      1.49 o
  -7   2  21        5.53        4.09      1.05 o
  -6   2  21       25.39       30.27      3.34 o
  -5   2  21        3.02        2.59      1.05 o
  -4   2  21       14.72       11.00      1.25 o
  -3   2  21       18.35       15.95      1.45 o
  -2   2  21        8.29        6.06      1.16 o
  -1   2  21       46.56       55.81      2.06 o
   0   2  21        0.51       -0.25      0.90 o
   1   2  21       16.44       21.94      1.49 o
   2   2  21       10.63       13.81      1.27 o
   3   2  21        1.41        1.03      1.22 o
   4   2  21        2.62        3.45      1.72 o
   5   2  21        1.65        1.72      1.72 o
 -10   3  21        2.94        2.92      1.46 o
  -9   3  21        4.64        6.40      1.65 o
  -8   3  21        0.04        0.20      1.40 o
  -7   3  21        9.08       10.90      1.72 o
  -6   3  21        1.30       -0.66      1.32 o
  -5   3  21        2.38        6.30      1.57 o
  -4   3  21        0.42        2.28      1.57 o
  -3   3  21       22.59       21.78      2.15 o
  -2   3  21        2.86        1.46      1.55 o
  -1   3  21        9.97       11.58      1.67 o
   0   3  21        3.86        3.36      1.32 o
 -16   0  22       63.84       69.27      4.82 o
 -14   0  22       44.59       51.00      4.14 o
 -12   0  22        0.90        0.34      1.38 o
 -10   0  22       18.24       21.02      2.41 o
  -8   0  22        9.20       11.37      2.07 o
  -6   0  22        0.66        1.55      0.97 o
  -4   0  22       33.64       39.82      2.19 o
  -2   0  22       47.51       40.22      2.76 o
   0   0  22        3.12        2.41      1.38 o
   2   0  22        0.00       -0.34      1.38 o
   4   0  22        0.26        1.03      1.38 o
   6   0  22       13.22       20.33      2.76 o
 -16   1  22        1.69        0.86      1.55 o
 -15   1  22        0.34        0.52      1.22 o
 -14   1  22       18.14       28.27      3.10 o
 -13   1  22       85.52       97.01      3.90 o
 -12   1  22       15.51       16.10      1.39 o
 -11   1  22        1.32        2.17      0.91 o
 -10   1  22       16.80       18.32      1.48 o
  -9   1  22        0.20        0.69      0.80 o
  -8   1  22       19.44       16.74      1.32 o
  -7   1  22        3.66        2.30      0.80 o
  -6   1  22        0.10        0.80      0.80 o
  -5   1  22       17.27       16.74      1.32 o
  -4   1  22       15.10       12.94      1.46 o
  -3   1  22        4.50        6.20      1.22 o
  -2   1  22       11.94        8.11      1.32 o
  -1   1  22        0.82        1.53      1.08 o
   0   1  22        0.71        0.17      0.97 o
   1   1  22       23.00       25.33      2.93 o
   2   1  22        2.24        2.64      1.19 o
   3   1  22       33.35       41.23      1.97 o
   4   1  22        2.54        4.54      1.32 o
   5   1  22        3.34        1.03      1.72 o
 -14   2  22        0.09       -1.05      1.05 o
 -13   2  22        8.73        9.08      2.00 o
 -12   2  22        0.02        0.40      0.90 o
 -11   2  22        0.12        0.00      0.90 o
 -10   2  22       16.40       17.14      1.39 o
  -9   2  22        8.09        7.02      1.25 o
  -8   2  22        1.43        1.36      1.05 o
  -7   2  22        0.96        0.11      0.99 o
  -6   2  22        5.50        9.07      1.73 o
  -5   2  22        1.23        0.23      0.99 o
  -4   2  22        0.08       -0.85      0.85 o
  -3   2  22        0.03       -0.91      0.91 o
  -2   2  22       60.54       68.21      2.71 o
  -1   2  22        0.03       -1.03      1.22 o
   0   2  22        7.98       10.38      1.71 o
   1   2  22        1.68        0.86      1.22 o
   2   2  22        3.29        3.10      1.72 o
   3   2  22        2.19        2.07      1.72 o
 -15   0  23       41.84       51.35      4.14 o
 -13   0  23        5.27        6.20      2.07 o
 -11   0  23       89.96      107.52      5.51 o
  -9   0  23       19.50       25.85      2.76 o
  -7   0  23        5.87        8.96      2.07 o
  -5   0  23        3.04        3.56      1.08 o
  -3   0  23       23.70       21.84      4.14 o
  -1   0  23        0.29       -1.38      1.38 o
   1   0  23        2.57        1.72      1.38 o
   3   0  23        1.30        0.69      1.38 o
 -15   1  23        7.45        9.48      1.71 o
 -14   1  23        8.58        6.03      1.46 o
 -13   1  23       11.64       17.49      1.95 o
 -12   1  23        6.09        8.62      1.57 o
 -11   1  23        5.38        3.57      1.05 o
 -10   1  23        0.42       -0.86      1.34 o
  -9   1  23        3.25        4.70      1.09 o
  -8   1  23        5.42        3.33      0.99 o
  -7   1  23        0.13       -0.34      0.80 o
  -6   1  23        2.59        1.77      0.85 o
  -5   1  23        0.13        0.00      0.97 o
  -4   1  23       33.58       38.75      2.44 o
  -3   1  23        1.88        1.65      2.24 o
  -2   1  23        2.94        3.98      2.41 o
  -1   1  23        8.39       10.46      1.57 o
   0   1  23        0.03       -0.97      0.97 o
   1   1  23        4.95        6.60      1.46 o
   2   1  23        9.40       11.73      1.71 o
   4   1  23        0.21       -1.38      1.38 o
 -12   2  23       14.52       22.73      1.56 o
 -11   2  23        0.20       -0.91      0.92 o
 -10   2  23        6.97        9.14      1.71 o
  -9   2  23        7.76        7.51      1.57 o
  -8   2  23        4.77        5.71      1.46 o
  -7   2  23        2.89        6.76      1.46 o
  -6   2  23        0.03        0.00      1.38 o
  -5   2  23        8.25       14.20      3.45 o
  -4   2  23        0.04       -1.57      1.72 o
  -3   2  23        7.93        9.45      1.57 o
  -2   2  23        0.34        1.72      1.22 o
  -1   2  23        1.05        0.00      1.72 o
   0   2  23        0.50       -1.03      1.72 o
   1   2  23       16.98       15.51      2.41 o
 -14   0  24        2.63        5.51      2.07 o
 -12   0  24       13.54       24.12      3.10 o
 -10   0  24      100.03      110.28      5.86 o
  -8   0  24        3.93        2.41      1.72 o
  -6   0  24       27.99       26.54      2.76 o
  -4   0  24        0.05        1.72      1.38 o
  -2   0  24        3.59        5.51      1.72 o
   0   0  24        0.01       -0.69      1.38 o
   2   0  24        0.22        0.69      1.72 o
 -13   1  24        2.08        1.16      1.32 o
 -12   1  24       35.49       44.95      5.17 o
 -11   1  24       12.13       16.61      1.95 o
 -10   1  24        2.80        3.27      1.46 o
  -9   1  24        1.54       -0.11      0.91 o
  -8   1  24        2.73        0.11      0.99 o
  -7   1  24        1.37        0.58      0.95 o
  -6   1  24        1.36        0.00      1.08 o
  -5   1  24        0.06       -0.27      1.08 o
  -4   1  24       10.30       15.23      1.71 o
  -3   1  24        0.05       -0.65      1.21 o
  -2   1  24        1.82        2.76      1.22 o
  -1   1  24       11.74       13.10      1.71 o
   0   1  24       17.21       19.39      2.24 o
   1   1  24       15.87       15.66      1.82 o
  -9   2  24        4.99        8.47      1.71 o
  -8   2  24        0.25       -0.17      1.22 o
  -7   2  24        4.39        5.20      1.90 o
  -6   2  24        6.58        5.99      1.57 o
  -5   2  24        0.08       -1.72      1.72 o
  -4   2  24        4.19        4.48      2.07 o
  -3   2  24        1.43        1.03      1.72 o
  -2   2  24       34.90       33.77      3.45 o
 -11   0  25       56.31       69.96      4.48 o
  -9   0  25        0.30       -0.34      1.72 o
  -7   0  25        0.58        0.00      1.38 o
  -5   0  25        2.26        4.48      1.72 o
  -1   0  25        3.33        3.10      1.72 o
 -11   1  25        0.11       -0.69      1.22 o
 -10   1  25        9.17       12.70      1.82 o
  -9   1  25       51.13       70.04      3.28 o
  -8   1  25        1.54        0.46      0.99 o
  -7   1  25       16.88       20.44      2.06 o
  -6   1  25        2.30        2.07      1.46 o
  -5   1  25        0.55        2.07      1.22 o
  -4   1  25        5.66        6.08      1.46 o
  -3   1  25        0.13        0.69      1.22 o
  -2   1  25        1.62        1.21      1.22 o
  -1   1  25        0.01        1.38      1.72 o
  -8   0  26        9.92       14.82      2.41 o
  -6   0  26        4.00        2.07      1.72 o
 
